# Supplementary material for: Quantification of differential gene expression by multiplexed targeted resequencing of cDNA
Source: Nat Commun. 2017 May 5;8:15190. doi: 10.1038/ncomms15190 (PMC5424154; doi:10.1038/ncomms15190)
Supplement: Supplementary Data 1 — Excel file with cDNA-smMIPs for ERCC transcripts [file ncomms15190-s2.xls]

## Sheet: ERCC cDNA-smMIPs
	ext_probe_sequence	lig_probe_sequence	scan_target_sequence	mip_sequence	unique_probe_id	target_name
0	GAAAAGTACTGACCAGCGT	GAACTGTCGCCAAGTCAGCTG	CACACAAAAACGGAACAGGGCTGACGCCGCTACATATATAGGAAAAGGGAAGGTAGAAGAGCTGAAGGCACTCGTGGAAGAGCTTGAAGCTGATCTCCTCATCTTTAATGAT	gaactgtcgccaagtcagctgCTTCAGCTTCCCGATATCCGACGGTAGTGTNNNNNNNNNgaaaagtactgaccagcgt	ERCC-00130.0	ERCC-00130
1	GCACGCAATTGATATTAGAT	GCGGAGGAATTGGGGCAAGA	ATTTTTGCAAAGCGGGCGAGAACGAGAGAAGGCAAACTTCAAATTGAGCTGGCTCAGCTGCAATATGCACTGCCGCGTCTGACGGGACAAGGGATCAACCTTTCCCGGCAAG	gcggaggaattggggcaagaCTTCAGCTTCCCGATATCCGACGGTAGTGTNNNNNNNNNgcacgcaattgatattagat	ERCC-00130.1	ERCC-00130
2	CGCATTCATGAAATCAACAC	TTCAACCGCCTGACGAGTGC	ACAGCTTTCCACTGTCATTCGCCATAGAAGCCGATACCGTGAAAGAAGAAAGAAAAACGGTGTGCTTCAAATTGCGCTTGTCGGCTATACAAACGCAGGGAAATCAACATGG	ttcaaccgcctgacgagtgcCTTCAGCTTCCCGATATCCGACGGTAGTGTNNNNNNNNNcgcattcatgaaatcaacac	ERCC-00130.2	ERCC-00130
3	GCGGCTACAGTGTTCTT	CTTCAAATGAGGATTATGCGGGA	CTTTCAGATACAGTAGGATTTATTCAGGATCTTCCGACGACATTGATTGCTGCATTCCGCTCAACGCTTGAGGAAGTAAAAGAAGCGGATTTAATTCTGCATTTAATTGATT	cttcaaatgaggattatgcgggaCTTCAGCTTCCCGATATCCGACGGTAGTGTNNNNNNNNNgcggctacagtgttctt	ERCC-00130.3	ERCC-00130
4	GAGGAGCTTGAAGCAGA	GCAGCCTTTAAAGAAGCGATTCA	TGATATCCCGATGCTGACGGCTTACAATAAACGTGATCAAAAACTGCCTGATTTTATACCGACCGCCGGAAGGGATCACATTATGGTCAGTGCGAAATTTGAGGACGACGCT	gcagcctttaaagaagcgattcaCTTCAGCTTCCCGATATCCGACGGTAGTGTNNNNNNNNNgaggagcttgaagcaga	ERCC-00130.4	ERCC-00130
5	CCTTAAATTCTTCTGGGTCT	GGTCAGAATATCCCACAGGG	GCTGACAAAGCATGATCAGGACCTTCCATATTTTTATCTAAGGTAAAGTGCTTCTCAATAACATCCGCTCCTAAGGCAACAGAAACTACTGGGGCGAGTATTCCCAATGTAT	ggtcagaatatcccacagggCTTCAGCTTCCCGATATCCGACGGTAGTGTNNNNNNNNNccttaaattcttctgggtct	ERCC-00004.0	ERCC-00004
6	GACATCTTCATAAGGGGTTG	CGGCTTGCCTGTTTTTGCCA	GGTAAGATGAAATACAATGCAATAAAATAATATCCCTGCATCCATTATTTTCTAAAACTTTAACTGCTTCCCAAATTTCCCCAATATCAGACATTCCTGTAGATAAAATCAC	cggcttgcctgtttttgccaCTTCAGCTTCCCGATATCCGACGGTAGTGTNNNNNNNNNgacatcttcataaggggttg	ERCC-00004.1	ERCC-00004
7	GAAAAACCAAAAATCGAAAC	CCTGGTGCCGCTGTAACATC	GGTTGAAATCAGCGACGATGCCGAATTTGGTAAGTTTGTCGTAGAGCCACTTGAGCGTGGATATGGTACAACTCTGGGTAACTCCTTACGTCGTATCCTCTTATCCTCACTC	cctggtgccgctgtaacatcCTTCAGCTTCCCGATATCCGACGGTAGTGTNNNNNNNNNgaaaaaccaaaaatcgaaac	ERCC-00136.0	ERCC-00136
8	GGCGTTGTGGAAGATGT	ACACACGATAGTGATGTAGAGAT	TACAACGATTATCTTACACATTAAAAAGCTTGCATTGAAAATCTACTCTGATGAAGAGAAGACGCTAGAAATTGATGTACAGGGTGAAGGAACTGTAACGGCAGCTGATATT	acacacgatagtgatgtagagatCTTCAGCTTCCCGATATCCGACGGTAGTGTNNNNNNNNNggcgttgtggaagatgt	ERCC-00136.1	ERCC-00136
9	CGAGTTCGCCTTACTGC	GTAGAGAACACTCGTGTAGGCCA	TCAAAGAGGACGTGGGTATACGCCTGCTGACGCAAACAAGAGAGGCGATCAGCCAATCGGCGTGATTCCGATCGATTCTATCTATACGCCAGTTTCCCGTGTATCTTATCAG	gtagagaacactcgtgtaggccaCTTCAGCTTCCCGATATCCGACGGTAGTGTNNNNNNNNNcgagttcgccttactgc	ERCC-00136.2	ERCC-00136
10	GGACCGAAAGAAGCAAT	GTTCTTGAAATGACAATTGAAGA	TGCGCTTGGTTCAAAGATTTTAACTGAACACCTTAATATATTCGCTGGTTTAACTGACGAAGCTCAACATGCTGAAATCATGGTTGAAGAAGAAGAAGATCAAAAAGAGAAA	gttcttgaaatgacaattgaagaCTTCAGCTTCCCGATATCCGACGGTAGTGTNNNNNNNNNggaccgaaagaagcaat	ERCC-00136.3	ERCC-00136
11	CACGGTTCAAGAGCTT	GACTAGTTTCCCTTGTGAACTAGG	GCGAACAAGACGGAAGAAGATATGATGAAAGTTCGAAATCTAGGACGCAAATCACTTGAAGAAGTGAAAGCGAGACTAGAAGAACTTGGACTCGGACTTCGCAAAGACGATT	gactagtttcccttgtgaactaggCTTCAGCTTCCCGATATCCGACGGTAGTGTNNNNNNNNNcacggttcaagagctt	ERCC-00136.4	ERCC-00136
12	GTACCAATACTCTGGTGG	CGCTTGAAACGATGTGACATCG	AGCTATATAAGCCGCTGTTGCGTAAATCAACGGCATGATCCCTATGACCGCGTCATGCTAACTGATACACGCTGCTCGAACAGTGATACGCACACTGATAACTATGCGCAGA	cgcttgaaacgatgtgacatcgCTTCAGCTTCCCGATATCCGACGGTAGTGTNNNNNNNNNgtaccaatactctggtgg	ERCC-00108.0	ERCC-00108
13	CAGTCGGCTATGATTTGC	GTATGCTGATATGTCGCGATCT	AATGCTTGCAGTATGTATCCTGATCGTGCGTGCGATGTCTGATAATACGCTCGCATGATATGTATTGCGCTCAGATGCTGGAGATATGCCATGCGTGCTGTCAGTATGCCAT	gtatgctgatatgtcgcgatctCTTCAGCTTCCCGATATCCGACGGTAGTGTNNNNNNNNNcagtcggctatgatttgc	ERCC-00108.1	ERCC-00108
14	AGTCTCTGTGACCTTATCG	GCATATACCGCTGCTGCACTG	ACGCGCATGTGAGCCTATAGACAGCGATGTGAGCACTCTCATCTGCGGATCAGTCTATCCTCGCTGATGCTCAGTGATACACGCTGATGCACGTAGTGAGCATCCTGTGCTC	gcatataccgctgctgcactgCTTCAGCTTCCCGATATCCGACGGTAGTGTNNNNNNNNNagtctctgtgaccttatcg	ERCC-00108.2	ERCC-00108
15	TAGCACTGTAGCTGGTGC	ATCAGAACGACTCGGTAGCTCA	ATGTACTCGACTGCCGCTGCATCTACTATAAGACTCTGACATTAGCGTATAGGCTGATACATTAGCTCGGATGCTATCAGCTTGCGCCTATTATATGCCTGACGCGGGATCT	atcagaacgactcggtagctcaCTTCAGCTTCCCGATATCCGACGGTAGTGTNNNNNNNNNtagcactgtagctggtgc	ERCC-00108.3	ERCC-00108
16	CTACACGAGGTCTCAGACT	GCCGACACTGTGCTCGATAAG	CTATCCCGTGGACTCAACGTGCATCTGCTATGCTGAGCGCGTATCTGTGTACCTGTCCGATGCTCTGATCTACACTGCCGTGATCGTTATATGACGAGACTGTGCGCTCATA	gccgacactgtgctcgataagCTTCAGCTTCCCGATATCCGACGGTAGTGTNNNNNNNNNctacacgaggtctcagact	ERCC-00108.4	ERCC-00108
17	ATGGCGCGTGACAATG	GAGTCATCGTGAGTAGTATGAACG	TACTATGGAGCGGTCAATGTCAGTACGGATCGCGTCGATCTAGGTGACTACGCACGCCTCTGGAGTAAATCGAGTGCTCCGTGCGAAATACGCGGTCATCGTGCGAATAACC	gagtcatcgtgagtagtatgaacgCTTCAGCTTCCCGATATCCGACGGTAGTGTNNNNNNNNNatggcgcgtgacaatg	ERCC-00116.0	ERCC-00116
18	CGTGCTATAATGGCGTCT	CGGGCACGTTGTTAAACTGTTG	GTCGTGCTCATAAGGTTCCTCTGATGTGCTAGACGTGTCCATCGAGCTGCATAGCTATACTTCGAGTCACTTGGGATACTTCGATAGCGTTGTGAATAGTGTCGTAGGCTCC	cgggcacgttgttaaactgttgCTTCAGCTTCCCGATATCCGACGGTAGTGTNNNNNNNNNcgtgctataatggcgtct	ERCC-00116.1	ERCC-00116
19	GAGTCGGTTGCCACTC	GTCAGGTTGGATGTCTACTAGTTG	GTTGATAGTCAACCAGGCTCGTTAGATAGTAGCCCAGATCCTACGAGATGAGCTACGTAACTACAGTGATAGCATATAGGGTACGCTAGAATGCCAGGTCGTAGTCGAATTA	gtcaggttggatgtctactagttgCTTCAGCTTCCCGATATCCGACGGTAGTGTNNNNNNNNNgagtcggttgccactc	ERCC-00116.2	ERCC-00116
20	CTCGTCCCTCGATATCAA	GTGGCTACTAATGGTTACGGTG	TACTCGTCCGCAGGTGAACACTGTAGTCGGTGCTAGTGCCCACTTCTCGGTATGTGTCCTCAATTATCGAGTAGGATTCTAATCAATCGTCGCGGCTCACTAATTGTCTGCG	gtggctactaatggttacggtgCTTCAGCTTCCCGATATCCGACGGTAGTGTNNNNNNNNNctcgtccctcgatatcaa	ERCC-00116.3	ERCC-00116
21	ACGGCAAATATAGCTCCG	GCCGATCTTCTTACTTACGAGG	TCCGGTGGATCCAGATCGCAGGGTATCGCATCGACAGACCTGGTATCGTCGTGACGAACGTGCTACTCGCTTATCGGGCCTGCTACATCAGTGGCGATGTTCGTAACCCTTA	gccgatcttcttacttacgaggCTTCAGCTTCCCGATATCCGACGGTAGTGTNNNNNNNNNacggcaaatatagctccg	ERCC-00116.4	ERCC-00116
22	GGTGATCTGGTAGCCAC	GTCAATCATACGAGCCGATGGTC	TACGTGCGCCTGGTAGCAAATACGGCGAGCTGGTATCACTATCGGCTCAGTGGTCCGACATAGTGCCCAGTGGTTCGCATAACTGCCGCTGGGTCCAATATAACACGCAGTC	gtcaatcatacgagccgatggtcCTTCAGCTTCCCGATATCCGACGGTAGTGTNNNNNNNNNggtgatctggtagccac	ERCC-00116.5	ERCC-00116
23	CGTATAATCGAGCGCGT	GCATCGAGGTTTCGTACATGTCA	AATCGTATATCCGACTGTAGGTGCGTAACTCGCGACTAGGTGGCTCTAATCTGCGTTGGTTGTCGCTCACAGTGTCTGGTGTTCGATACCCGGATCGGGTTCCGTAATCTTG	gcatcgaggtttcgtacatgtcaCTTCAGCTTCCCGATATCCGACGGTAGTGTNNNNNNNNNcgtataatcgagcgcgt	ERCC-00116.6	ERCC-00116
24	ATCCGGCTAAACCTCTGG	AGAGATGCTTAGTACGCCTTCG	GCATCCGTATTAAGCGACATTCCTACGACTTATCAGCACGTCCTACGGTATAACAAGGCGTGCTACGGTCTAACGACGCTGGTAGCAGTCTATCAGATCGCTAGTACGAGTT	agagatgcttagtacgccttcgCTTCAGCTTCCCGATATCCGACGGTAGTGTNNNNNNNNNatccggctaaacctctgg	ERCC-00116.7	ERCC-00116
25	ACTCGGATTATGGCACATG	CATCATGCGACAGTCTCGACA	CACTCGCGTAATGACGCTGCATCGCTCAGTATGATCCATGAGCGCCGTGAATGACGCATGAGCCTCGTATCGAGTGCATGAGCTGTCTTTCACATGATACATCGCTCTAAAT	catcatgcgacagtctcgacaCTTCAGCTTCCCGATATCCGACGGTAGTGTNNNNNNNNNactcggattatggcacatg	ERCC-00116.8	ERCC-00116
26	GAGCCGACACATCAAAGG	GATGGGCGTTACTATCTGGGCC	TTCGTCCGGGGACCGATCTGCAGCCTACGGGACATTTATCCGTAAAAGCATGGCGCTGTTTCGTACTTATCGGAGGCCAGGTATCGTCGCGGCGAGTCTCCCCGACGACGGA	gatgggcgttactatctgggccCTTCAGCTTCCCGATATCCGACGGTAGTGTNNNNNNNNNgagccgacacatcaaagg	ERCC-00092.0	ERCC-00092
27	AGGGCGATATTATAATGCG	GTGAAGTTCACTCAAGCCGCG	ACGTTTGTACGGATTCGTTACTAACGTGTTGGACGCTAGTGGAATATGTGTCGTTGGTTAGCCTACCCATGGCTTTCGCGGCGACACATGCTTAGACTCTTTCAAAACTTCG	gtgaagttcactcaagccgcgCTTCAGCTTCCCGATATCCGACGGTAGTGTNNNNNNNNNagggcgatattataatgcg	ERCC-00092.1	ERCC-00092
28	CACGATTTTGTCTTCGGG	GCCTCTATGTACTCGGAGACGT	CGACTTATCAGATACGGTAATGTAAATACCTGGCATTTGGGCACTTCTTGCGTTTAAGCGGGAAAGATCGCGAGGGCCCGCTATTTGCGATACTTCCCATGTCGGTGCCGTC	gcctctatgtactcggagacgtCTTCAGCTTCCCGATATCCGACGGTAGTGTNNNNNNNNNcacgattttgtcttcggg	ERCC-00092.2	ERCC-00092
29	TCGTCAAGCAGGTAGCTC	GTCCGTGTGTCGCGTAATACTT	GAGTCTCCCCACGGACACGTAGTGGGTTTGTAACGATCGATACCGAGTCTTTTTGTCTAGTAGAACCAACCAACCATTAAGGAGTTCACTAGCACATCTTTGCGACCCGATC	gtccgtgtgtcgcgtaatacttCTTCAGCTTCCCGATATCCGACGGTAGTGTNNNNNNNNNtcgtcaagcaggtagctc	ERCC-00092.3	ERCC-00092
30	CTAGTCGCGGAGGCAC	CGTATCGAGGTTAAGGCAGATTAG	GTTACCGCGCACAACCCCTATTCGTTTACATGTACATCGCATCTGAGGTAGTACACTTCCGGCGTACGTGAGTATTTGCGCGTAATAAGCGCGTGTTTAGCTGATCCCCTCT	cgtatcgaggttaaggcagattagCTTCAGCTTCCCGATATCCGACGGTAGTGTNNNNNNNNNctagtcgcggaggcac	ERCC-00092.4	ERCC-00092
31	GCTCTGTCTCTCCAAAC	ACTCCTCTATCTTTAATGTGGAG	TCAATTAATTTCCCCATTAAGAAAAAGGCAGTGTAATCAGAAACCCTACTTGCCTGCTGCATGTTGTGGGTAACAACAACAATCGTATAATCTTTAGCTAACTCAACCATTA	actcctctatctttaatgtggagCTTCAGCTTCCCGATATCCGACGGTAGTGTNNNNNNNNNgctctgtctctccaaac	ERCC-00095.0	ERCC-00095
32	TACATAACCTCTGCTGTTG	ATTCCATGAATTCTTGGGCCA	TCCTCCAGAGAGAGATAGAGCGTTTTTATGCAGTTCATCTTTAACCTCATCCCACAAAGCCGCTTTCTTTAAAGCCCACTCAACAATCTTATCCAATTCTTTTTTATCCTTA	attccatgaattcttgggccaCTTCAGCTTCCCGATATCCGACGGTAGTGTNNNNNNNNNtacataacctctgctgttg	ERCC-00095.1	ERCC-00095
33	TTACGGATGATCAGGTCTC	GACAGGCAGTGCGTCCTAAGG	AGCGAATCCTAGCTGTGCGGATAATTTGTGGCCCGCACAACCGCAAGACACCGCCGTGTCTATTCCACAAACTTCGACATATCAATAACGCAGTAACAACGTTAAGTAGGGG	gacaggcagtgcgtcctaaggCTTCAGCTTCCCGATATCCGACGGTAGTGTNNNNNNNNNttacggatgatcaggtctc	ERCC-00131.0	ERCC-00131
34	GAGGTGGCGTAAGATGTA	GCAGTGAAGCTCGGATTGGATG	CCTCGTTCAATCTAAGTATGAATTTGTCCGCTGGGTAATGGTGGAATTAAAGAACATGCGTAAAACGACCTCGTTGTAATTTGGGTCGGCCCGTCTCGGCAAATTTGCCCTT	gcagtgaagctcggattggatgCTTCAGCTTCCCGATATCCGACGGTAGTGTNNNNNNNNNgaggtggcgtaagatgta	ERCC-00131.1	ERCC-00131
35	ATGTGAGCGTACTTCACCT	AATGCGTGATGACCGCAACAG	GCTCCGGTACAAGCCGCCATGTGCTCATGTTGGGAACCTCCTGCGTAACAACCGGACGCTTGCGAAAGTCATTCCCCTATCGGTACACTATTGGAAAACATGACAAACGTAT	aatgcgtgatgaccgcaacagCTTCAGCTTCCCGATATCCGACGGTAGTGTNNNNNNNNNatgtgagcgtacttcacct	ERCC-00131.2	ERCC-00131
36	CCATTGAAGAGTTATCAAAT	GTGGAAGAGAGCTTGGACTG	CAAAAAAGAGATACATTAGGAAGAAATATTGACGTAACTGTTTTTAGATTAATAAGATTTATGGATTTGGAAAGATATTTAGGAAGAGGGGCTCATGGAGTTATTTACGAAT	gtggaagagagcttggactgCTTCAGCTTCCCGATATCCGACGGTAGTGTNNNNNNNNNccattgaagagttatcaaat	ERCC-00062.1	ERCC-00062
37	ATTTCTGTCAGTTTGAGG	ACTTAAAAATCCAGTGTTGTGG	TAAAAGTCCTTTAATGATATTTTTTCATCTCATTTATTATATATTCTAAAGCTTCAAAACCCTCTTTTCTATGTCTTGCAAAAACGGCTATTGAAGCAATCCTCTCCCCAAT	acttaaaaatccagtgttgtggCTTCAGCTTCCCGATATCCGACGGTAGTGTNNNNNNNNNatttctgtcagtttgagg	ERCC-00062.3	ERCC-00062
38	GTATGGGTAACCCATAGGG	CATAGAGGTCGGTTGCGATCT	GCGTGTCATTCAGCACTTCGGATAGTGTTTGACCGCGTCGCTCCCATGTCGCCTTTCAGGAGAAATAGTACAGGCTGCTGGCTCATGTTTCCTTCTACGCTGCACTTGCGGG	catagaggtcggttgcgatctCTTCAGCTTCCCGATATCCGACGGTAGTGTNNNNNNNNNgtatgggtaacccataggg	ERCC-00019.0	ERCC-00019
39	CCACTCGAATATCCCCTC	GTCGTTATCCCCTAGAGCGTGA	TTCTGAGCAAGAGGCCAATAAATGCTCAAAAACGAGCGATTGTCCAACGACATAAAGGGAGACTGTAAGGTCCTAGCGCTCTGTCTGTTAGTGAGAGCCCTAGGTAAACACG	gtcgttatcccctagagcgtgaCTTCAGCTTCCCGATATCCGACGGTAGTGTNNNNNNNNNccactcgaatatcccctc	ERCC-00019.1	ERCC-00019
40	CTAGGTCAAAAAGCGGTAG	GAGTACGAGCAGTGCACCGTT	CGATTAGCACTTGTATACACTCTCCCCCTACTAAGTATGTAAGGCCTGACCGGAGATTTGTCCATGCTCACCAGGACCGATAGTTGGGCCCCGGTAATCTTGCCGCCGTAGG	gagtacgagcagtgcaccgttCTTCAGCTTCCCGATATCCGACGGTAGTGTNNNNNNNNNctaggtcaaaaagcggtag	ERCC-00019.2	ERCC-00019
41	CTGTTCTGTCAGCGGGT	GTAAATACGGCTAAACCGGTCGT	CAGCCTAGGTTACGGTGGAACCACTCGGTATCGTGCAGACAGGGATCGTAAGGCGATCCAGCCGGTATACCTTAGTCACATATACTATCGTAATATTGGCGGTTGCTGACAA	gtaaatacggctaaaccggtcgtCTTCAGCTTCCCGATATCCGACGGTAGTGTNNNNNNNNNctgttctgtcagcgggt	ERCC-00144.0	ERCC-00144
42	CCGTGACAGACATACGAAA	CGCGATCGAAATAGCTTGGAC	AGCGTGATAACGTATTCGTAGGTATTATTTCCGTTAGCTGGAGGTAAAGGGGTTCTGGTCCTAGCCGTGTTATGTCTATTTATGAGATGGTAAGCTCGTCACCAACTCGTCA	cgcgatcgaaatagcttggacCTTCAGCTTCCCGATATCCGACGGTAGTGTNNNNNNNNNccgtgacagacatacgaaa	ERCC-00144.1	ERCC-00144
43	TGAGGCAGACAGGCATAA	GCTGGCTCTTTAATGGGAGGGA	TATAAGAGGGGAGAGAATTAGCGTAGATACTCTTCCAATAGTTGGTGAAGAAAATTTATATGAGGCTGTTAAAGCTGTAGCAACTCTTCCACGAGTAGGAATTTTAGTTTTA	gctggctctttaatgggagggaCTTCAGCTTCCCGATATCCGACGGTAGTGTNNNNNNNNNtgaggcagacaggcataa	ERCC-00170.0	ERCC-00170
44	GGCATTCCCGTGATAAGC	ATAAGGTTAAAGGTAGGGTGCT	TTAAAGATGTTTGGCTCTGTTCCTAAGGTTGCTGATTTGGTTGTTGGAGACCCATTGCAGGCAGGGGTTTTAGCTGTTATGGCTATTGCTGAAACAGCAAAATTTGATATAA	ataaggttaaaggtagggtgctCTTCAGCTTCCCGATATCCGACGGTAGTGTNNNNNNNNNggcattcccgtgataagc	ERCC-00170.1	ERCC-00170
45	TCCTTTGTGGATTTAAATG	CCATCTCATCCCATCAGAGTT	ATGAAATTGATAAGATAATTGAAAAAATAAAGGAGGATGTTAAAGTTATTGACTTAAAAGGAAAATATTTATCTCCAACATTTATAGATGGGCATATACATATAGAATCTTC	ccatctcatcccatcagagttCTTCAGCTTCCCGATATCCGACGGTAGTGTNNNNNNNNNtcctttgtggatttaaatg	ERCC-00170.3	ERCC-00170
46	CGGGATGAACTGGTTGGT	GAGGATATCCATACCCACCGAC	CCGAGGAGGCATATAGGAAACGATGGGCACGCGCTATTCAGACGTTATTTGGTATGGAGTAAGAGGCCGGAAACTGGGCTCGATTGATGGATACTGATCAGTCAACTCAAGC	gaggatatccatacccaccgacCTTCAGCTTCCCGATATCCGACGGTAGTGTNNNNNNNNNcgggatgaactggttggt	ERCC-00154.0	ERCC-00154
47	CTACTACAAGGACCTCGG	GCAAGAATAGAGCGTACCAGGC	AAGTGTGGAGAATCGAACCTACAATTTTGCCAGGATCACGCCGGTTATCTCTTGCAATTCCTAAGATGGAGGATAGTTTTGGAACCCAATATCCCCAGCCTACGGTTTAGGT	gcaagaatagagcgtaccaggcCTTCAGCTTCCCGATATCCGACGGTAGTGTNNNNNNNNNctactacaaggacctcgg	ERCC-00085.0	ERCC-00085
48	CTTCTTCAGAGGGCCT	GCTCAATTATAGTACCTTAACTGC	AACGCCAGCACAACATGCTTACCTGGCTAATTGACTAAGTGCTACGGTACACAACGACTACGTACGTAGCACACAGTTGAGGTTATCTCTGAGCGCCCCGTTAGAACTGAGG	gctcaattatagtaccttaactgcCTTCAGCTTCCCGATATCCGACGGTAGTGTNNNNNNNNNcttcttcagagggcct	ERCC-00085.1	ERCC-00085
49	GGATTCATTACCGCTCCAC	AACGTCCGCACTAGCAGGTAC	CGGCAGCGTTCCGTTACATCCAACTAGGTGGACAAACCTGCTCATTCAAGGGCGCCTCCATCGCAGGGTTGCAATTTATTTTCTAGCTAGAGGTGTAACCATGCCGGCAGCG	aacgtccgcactagcaggtacCTTCAGCTTCCCGATATCCGACGGTAGTGTNNNNNNNNNggattcattaccgctccac	ERCC-00085.2	ERCC-00085
50	TCGCATCTGAATCATAGCC	TCCCTCCGACAACCCTCAGTG	GCTCCATTGCCGAGTAGACGGGATCTGCTGTAGAATGGTAATCAGTCTTACCCGTGGGGTCGTTCTGCCCGAGTGCTGCATTCCGCCTACGCGCGGTATTCAACAAGGGTAA	tccctccgacaaccctcagtgCTTCAGCTTCCCGATATCCGACGGTAGTGTNNNNNNNNNtcgcatctgaatcatagcc	ERCC-00085.3	ERCC-00085
51	GAAATGTTACCATCCCCG	GATTTCCGTGACAGGGAAACGC	CATGTTACACAAACGTCGGGCTGACGGAACCCATGAGAACCTATGGTGAATAGACAGTAAACGAGCGCAAAGGCGTGCTGCCAAGGGCTCCCACCGAATGTAGAACTGATCT	gatttccgtgacagggaaacgcCTTCAGCTTCCCGATATCCGACGGTAGTGTNNNNNNNNNgaaatgttaccatccccg	ERCC-00028.0	ERCC-00028
52	CATGGTTAGGGCCTGATTC	CGCTCCTAGAACATTCAGGCG	AGTTAAATCAAGCCACCTCTGACAGAACGACGAGTCAGTGGAATCGACTTCACACCTCAGAGTCCACTCACGTGCTGTAAGTCAAAACCCAGTGAACTTCTCAACCGTGTAG	cgctcctagaacattcaggcgCTTCAGCTTCCCGATATCCGACGGTAGTGTNNNNNNNNNcatggttagggcctgattc	ERCC-00028.1	ERCC-00028
53	CCAGCTGGGAGGAGGATA	TGGATATGTCCTTCTTGGGAGG	GGGACTATGTCTTCGTCAATGCTCCCGTCAAATGCCTTTCTAAATACCTTTTCGACCTCTCTGTGTGGAATGGGGTCTAGAACCAAGGACTAAAGCGGTGCACGAGGCCCTT	tggatatgtccttcttgggaggCTTCAGCTTCCCGATATCCGACGGTAGTGTNNNNNNNNNccagctgggaggaggata	ERCC-00028.2	ERCC-00028
54	CCCAGTATTAACCGTGAG	GATCAGATTAAAGGGCTGTCGG	ATCTACACAACCGACAAGCGCTAGCTTCCTCCCCGGTCAAGTAGTAATGCCGGGATGACTTTGCGTGTCCTATAGCGATCGAGCCCTCGAATTCACGTCGTCAAAGTGGAAT	gatcagattaaagggctgtcggCTTCAGCTTCCCGATATCCGACGGTAGTGTNNNNNNNNNcccagtattaaccgtgag	ERCC-00028.3	ERCC-00028
55	ACCCCTCTGCACGAAC	GCTGATGTGAAGTCGATCTACAAG	TATAGATACGTCTTTCATCGGTACGCTCGAAAGCGCAGGTGGCTCCCAAATCGTGGGGAGTTAATCGAGCTGCGGATTGGTCCCCACGCCTTACGGCAGCGAACATAATCCC	gctgatgtgaagtcgatctacaagCTTCAGCTTCCCGATATCCGACGGTAGTGTNNNNNNNNNacccctctgcacgaac	ERCC-00028.4	ERCC-00028
56	GTTGGGCCGAAAGCTC	GATGAAAATAGAAAGACAACACAT	AGCTGTGAGCTTTGCAAACTCTGTCTTAGGAGCTAAGACAAATAGAGAAGGTGGGCCATCAGCATTAGCAGCTGCAATTATTGGAAAAACACCATATTATGGATATCACTTA	gatgaaaatagaaagacaacacatCTTCAGCTTCCCGATATCCGACGGTAGTGTNNNNNNNNNgttgggccgaaagctc	ERCC-00033.0	ERCC-00033
57	GGAGAGAGTTTTTATGGAGC	GCAAGTGGTGGTATCGCCTT	TTTAGGTTACTTAGTTGGGAAGATTGTTAAGAATGGCATTCCATATTTTGAAAATCTATATAAATTAAATCCAAATAACGATAATTTAAAATCCTTGGGAGCTGCAATGGCT	gcaagtggtggtatcgccttCTTCAGCTTCCCGATATCCGACGGTAGTGTNNNNNNNNNggagagagtttttatggagc	ERCC-00033.1	ERCC-00033
58	CAATAGCAGATAGAATGGG	GCTGCTGTTTATCTACCAAGC	ATATACAAAGATTATTGAAAAAGCTGGTGGAAAGGTAGTTAAAGACACCTGTATGGTTGTTTCTCCAATTGAGGATTTAGGTTGTAAAAGAGTTGCAACAAACTCTGGAAAA	gctgctgtttatctaccaagcCTTCAGCTTCCCGATATCCGACGGTAGTGTNNNNNNNNNcaatagcagatagaatggg	ERCC-00033.3	ERCC-00033
59	ACTCTATTAGTTGTGGGAG	CTGCAAAAAGCCGATTGAATA	TTATAGCTTTTTTTGTTGATAAATGCATAATGCTGTTACCATCTCCTTTAAACTATATTATCTATGGTTTTTTGTTATCAACAACTATTGGCTACAAATCATTATTCGAATT	ctgcaaaaagccgattgaataCTTCAGCTTCCCGATATCCGACGGTAGTGTNNNNNNNNNactctattagttgtgggag	ERCC-00033.5	ERCC-00033
60	GCTGTTCAGCATATAGTTAG	GGTTTGCCTGGAGCCTTTGT	CAGAGATGCCTCAAAGTTGGATAAAGAGCATGTATTATCGGCTGCAGTAGAGAGCTTATCCGAGAACATAACAGACAGTATAATTGGAGCTTTATTCTATGCTATATTTTTT	ggtttgcctggagcctttgtCTTCAGCTTCCCGATATCCGACGGTAGTGTNNNNNNNNNgctgttcagcatatagttag	ERCC-00033.6	ERCC-00033
61	GGGAAGTTAGCAGCAAG	GAAGCTAATAAGGTTCCATCACC	GTTGGATGATATTGCCAATTTTATTCCTTCAAGAATAGCAGGGATTTTGCTAATAATTACTGCCCCATTTTATAAAGGAGATGTTAAAAAGGCAATATATGGGTTTTTAAAA	gaagctaataaggttccatcaccCTTCAGCTTCCCGATATCCGACGGTAGTGTNNNNNNNNNgggaagttagcagcaag	ERCC-00033.7	ERCC-00033
62	GCTCTGAGTTGTATTAAAGA	GTCGATAGTGATGTAGGGCA	TAGTCAAAAACCTCTTAAAATTATATTACTTGGAGGAGTTGATAGTGGTAAAACAACATTAGCTACTTTTTTGGCAAATGAGCTTTTAAACTTAGGATTTAAAGTTGCTATA	gtcgatagtgatgtagggcaCTTCAGCTTCCCGATATCCGACGGTAGTGTNNNNNNNNNgctctgagttgtattaaaga	ERCC-00033.9	ERCC-00033
63	AGTTGCAATAAAAGGAGAT	TAGACCACGCTCGTTCAATAG	TTCACCTTAGAAGAAAATTTGAACAAAATTAGAGAGCTAATTCCAAATGATGAAAAAAAGGTGGATGTGGTTATAAGTGACGCCTCCCCTAATATAAGCGGTTATTGGGATA	tagaccacgctcgttcaatagCTTCAGCTTCCCGATATCCGACGGTAGTGTNNNNNNNNNagttgcaataaaaggagat	ERCC-00134.0	ERCC-00134
64	TGGGAGTTATAGACCCAG	GATATTGAAGGCAGTTTGCCCA	GTTTAGTTTGCAAAACATGTGGAGGAAGGATTGGAGAGTGTCCAGGGCATTTTGGGCATATAGAGTTGGCTAAACCAGTAATTCATATAGGATTTGCCAAAACAATATACAA	gatattgaaggcagtttgcccaCTTCAGCTTCCCGATATCCGACGGTAGTGTNNNNNNNNNtgggagttatagacccag	ERCC-00147.1	ERCC-00147
65	TCCATCAGATGTTAGAGAG	GGCCATCAATTACCTTGGAAA	ATTTTAGAGAAGATTCCAGATGAAGATTGTATCTTACTCGGCTTAAACCCAGAGGTTGCAAGGCCAGAGTGGATGGTTCTCACCGTTTTGCCAGTTCCACCAGTAACTGTAA	ggccatcaattaccttggaaaCTTCAGCTTCCCGATATCCGACGGTAGTGTNNNNNNNNNtccatcagatgttagagag	ERCC-00147.3	ERCC-00147
66	GATATCATCAGAATCAACAA	CCACCAGCTAAGCACAGAAG	TAGATTAGAGGAGAATATAGAAGGAGGAGCACCAAACTTAATTATTGAGGATTTATGGAATCTGTTGCAGTATCACGTAAATACCTACTTCGATAACGAAGCTCCAGGTATT	ccaccagctaagcacagaagCTTCAGCTTCCCGATATCCGACGGTAGTGTNNNNNNNNNgatatcatcagaatcaacaa	ERCC-00147.4	ERCC-00147
67	CTTAATGGACGTGTGGT	AGGTTCATACCAATAGGAGGTTT	ATCCACACCATAAAGGGGCTACGCCCCTCTTGGGATACTCCCCTAATATTGCTAATTTACACCTCCGAGCATAAGCGAGGAGGTGTTAGGTTTTGATGAACCTTTTACTAAA	aggttcataccaataggaggtttCTTCAGCTTCCCGATATCCGACGGTAGTGTNNNNNNNNNcttaatggacgtgtggt	ERCC-00097.0	ERCC-00097
68	TCTACTCTTTGACATCATC	GATTAGCCCCCCCTCTTGGGT	TTTAAATGTTGCTCTGCCAGTTCTTTAAGTTTGTTTTCAATAGCTTCAGCCTCTTTGATGAGATTTTCAATATTTACATTTAGATTGAACATTTTATTCAAAACCTCTAATA	gattagccccccctcttgggtCTTCAGCTTCCCGATATCCGACGGTAGTGTNNNNNNNNNtctactctttgacatcatc	ERCC-00097.1	ERCC-00097
69	CAGGCAGGCTAAGTGAAT	GAGAGCCCGAGGTAGACTATCT	ACTAACCCACCGGCAGCCCGTTGTAGTAACGTTGACCCCTGGCTCGGAGACATTTGGTGTTGCCTAGTACTAGGTGACTGGTACCGATTCATAGGTTCGCCATTCTCTTATC	gagagcccgaggtagactatctCTTCAGCTTCCCGATATCCGACGGTAGTGTNNNNNNNNNcaggcaggctaagtgaat	ERCC-00156.0	ERCC-00156
70	GAACTTGCTATCCATAGGC	GCGCTGAGCATAGACCCAAAC	TCTAGATGTGGTAGAAATATGCTGCAGGGGTTCTGTCGAATTTGCTCGGCAACCGTGGCCGTGTATGCTTTCATATCCCGGCGGTGTGATCTAGCCTTCTCGCCATATGAGG	gcgctgagcatagacccaaacCTTCAGCTTCCCGATATCCGACGGTAGTGTNNNNNNNNNgaacttgctatccataggc	ERCC-00156.1	ERCC-00156
71	ACCCACCAAGTTTTAGTT	GAGGAGTATGCTAATAGCCACA	TTCTTATTCTTTCACTTAATTTTTCGACCTCCTCCTTTGTTAATCTTGTAGCTTTTTTAACCTCCTCCAATTCTTTTTGTAACATTATTACTTTAATCCCCAGTATTATGTT	gaggagtatgctaatagccacaCTTCAGCTTCCCGATATCCGACGGTAGTGTNNNNNNNNNacccaccaagttttagtt	ERCC-00123.0	ERCC-00123
72	TCTTTCTTCTTCTCAAGTTG	ACATGAGGGTCCTCTGGAAC	TGCTTCATATTTAGCTCCAATTAACTTAGCTGCTATCTCCATGACTGCTTGAGCGGCTGGAGAATCTGGATACATAATAACGAGAGGTGTTCCAAATGCAGCTGCCTTCCTA	acatgagggtcctctggaacCTTCAGCTTCCCGATATCCGACGGTAGTGTNNNNNNNNNtctttcttcttctcaagttg	ERCC-00123.1	ERCC-00123
73	GCTTTAACCCCCAACTCT	CAACGACAATTAAACCATCTGC	GTACTCTCATTTGAAACCCTATTAACAATAGCCCCAATGATGTCAGTTCCCAATCTTTTTGTTATAGCGATAATTTTTAATGCATCTGATATTGGGGATATCTCTGGATTTA	caacgacaattaaaccatctgcCTTCAGCTTCCCGATATCCGACGGTAGTGTNNNNNNNNNgctttaacccccaactct	ERCC-00123.2	ERCC-00123
74	CCTGCTGGACAGTCAATA	CAGGACCTTCATAAATTGCGTC	ATTAAAATCTCAACTAAATCATGTATTGCCTTTAAAACTTCCTCAAGTTTTTCTGGTTTAGCTCTTCTGAACTTTTCTAATGAAACACCTGCTGGAATAACTAAAACTCCTT	caggaccttcataaattgcgtcCTTCAGCTTCCCGATATCCGACGGTAGTGTNNNNNNNNNcctgctggacagtcaata	ERCC-00123.3	ERCC-00123
75	CCTTCTAACCCCATGATAGG	CCAGATGCTATCGCGATAGC	CTCTAAGTTTGCCATTGCTATATCAGCGTCCAAAACAGCCACTTTTTTTCCAAATTTTGCAAGAGCCACAGCAAGATTTGCAGATATCGTTGTCTTTCCAGTACCTCCTTTT	ccagatgctatcgcgatagcCTTCAGCTTCCCGATATCCGACGGTAGTGTNNNNNNNNNccttctaaccccatgatagg	ERCC-00123.4	ERCC-00123
76	CGCGACCTCACAACTT	GCTCCCTGAAATAACATTCGATCA	AAGGAGGCGGTAAATCAGATGACAGCGCGACCCTGTAATGGGTGACCTGCTAGTGGAGGTGGCGCGGTGTCCCAGATACAAGGATCTCGATGTAGTACCCTCACATAACTTT	gctccctgaaataacattcgatcaCTTCAGCTTCCCGATATCCGACGGTAGTGTNNNNNNNNNcgcgacctcacaactt	ERCC-00017.0	ERCC-00017
77	TCCTGGATGGCTGGTCG	TTACAATCCCAGTTACCATACAG	AACCAGGGAGATGTCACTCTAATAGGTGCCAAATGTACCGCAGAACCTCGTAGGCGTTCGCCCAATTGGACCCGAGGTATAATGTAGACGGGCACGCTGACTGGGCAAAAGA	ttacaatcccagttaccatacagCTTCAGCTTCCCGATATCCGACGGTAGTGTNNNNNNNNNtcctggatggctggtcg	ERCC-00017.1	ERCC-00017
78	CATCCCAGTCTTTCCGTAG	GTGCTTGCTAGCACTCCCTGG	AAACAGTGGCTAACGACGGAGATACTGCCGGGCAAGAAACCTTGACCAAGTATGCGCGCCTTGTGAGTCTCCATGGACTTGCTGCACCTACAAATCCGGAAGGGCGCTTATA	gtgcttgctagcactccctggCTTCAGCTTCCCGATATCCGACGGTAGTGTNNNNNNNNNcatcccagtctttccgtag	ERCC-00017.2	ERCC-00017
79	CGGGAGGAATGTGTTAG	TGTCAATACGATAATGCGCCCAA	ACCATAAACAGAGGGCTGGCCAACAATCAGAGGGAAGTAAGCCCCGCAAAAGGATTCTGCGGGAACCGAATTACACAACGTAAGGACGTACCTGCTCCTACCCCCGAACCAC	tgtcaatacgataatgcgcccaaCTTCAGCTTCCCGATATCCGACGGTAGTGTNNNNNNNNNcgggaggaatgtgttag	ERCC-00017.3	ERCC-00017
80	CTAGCTGGCCAGGGTG	CCACTTAGTAAGTCTTACGAGATG	AGGCATGGATTCAAAGCCAATGACCGAAGAAAGTTCCGACATACAATTACTCGGCTTTTGGCAATACCCAGGCGAGAGGTAAGCCCAAGCCATACCGGGAATGACCTGAGAT	ccacttagtaagtcttacgagatgCTTCAGCTTCCCGATATCCGACGGTAGTGTNNNNNNNNNctagctggccagggtg	ERCC-00017.4	ERCC-00017
81	GCCTCCTTTGTAGGAGCT	CCGGCATTTCATTTGCTACCTC	CCAATAAACTCAACATCCCCATTTATTACAATTGTTGGAACTGCCATTATCCCATATTCCATTGCCTTTTGAGGATTCTCCATAACGTTTATGTATTCTACTTCAACAGCAT	ccggcatttcatttgctacctcCTTCAGCTTCCCGATATCCGACGGTAGTGTNNNNNNNNNgcctcctttgtaggagct	ERCC-00083.0	ERCC-00083
82	AAAGCTCTATCTTTACCTT	CCACATGTCCAAACTTGTCTG	TGACATACTAACACCTTAAAAACCTCTTAAGTTTATAATAAAAATTTTATCCAAATTTTTATAAATAGTTTTCCAAAAATAGAATATTAAATTATAGGCTAAAAATTAATGA	ccacatgtccaaacttgtctgCTTCAGCTTCCCGATATCCGACGGTAGTGTNNNNNNNNNaaagctctatctttacctt	ERCC-00083.1	ERCC-00083
83	CTGGTGGGAAAGCTACA	GAATTCCTGAGAAATCTGCCTGG	ACAACTTCTTCTGGCTTAATTCCAGCGTATTTTCTTGAACCGTTACAACCTAAAGTCATGTTAGGAGCTTTTCTTGTATAAACTGCCGCTACAGCATCAGCACACAATGACT	gaattcctgagaaatctgcctggCTTCAGCTTCCCGATATCCGACGGTAGTGTNNNNNNNNNctggtgggaaagctaca	ERCC-00083.2	ERCC-00083
84	TCCTCCCTTACAGAGGTG	GATTTTGCCATTTTACAGCGAC	TTTATCAACTGTTGCATATAATTTTTTTCTTTCTAATCTTGCCATTTAAATCATTTCACAGTGTCTTTTTTCTTCGTCTAATGTTTCATAGCCTTCTGGAATTTCTTCCTTT	gattttgccattttacagcgacCTTCAGCTTCCCGATATCCGACGGTAGTGTNNNNNNNNNtcctcccttacagaggtg	ERCC-00083.4	ERCC-00083
85	CCTATCCCCTACGAGGC	GCGCTAGTAGATCACAGAACAAC	TACCCGGATCGATGACGCGAATTGGGGACATTCAAATGAGCATCCTAGTCACCGCGTTTAAAATGAACCTGCCGGCTGATCGTTTTTAGGATATTGTGAGTAATATAGATTG	gcgctagtagatcacagaacaacCTTCAGCTTCCCGATATCCGACGGTAGTGTNNNNNNNNNcctatcccctacgaggc	ERCC-00096.0	ERCC-00096
86	GCAATCTCAGCTAAACCGA	GTGTCGGCACGAAGTGTCTTC	CGCAGTTTTGCTCCTTGGATTCTGAGCCCGGGCATCGCCCCTCGTTTATGAACTAGCCTATCGCAGACGGTATCAACAGGAACATCCTCGTGTTAGATATTGAGGCTGCTTC	gtgtcggcacgaagtgtcttcCTTCAGCTTCCCGATATCCGACGGTAGTGTNNNNNNNNNgcaatctcagctaaaccga	ERCC-00096.1	ERCC-00096
87	CCGCTGGGGAGATTAGC	GTTTATTGGAAGCATCAACCTGC	TCGAGTTGCCCCTTTGCCCGATCCCGGAAGATACGCTCTAAGCTCGGCAATCGCTCTTGCCGTGCGAGATGCTAGCAAAAAGGTGTACTTCTCAGCGGAGCAGAAAGATCAT	gtttattggaagcatcaacctgcCTTCAGCTTCCCGATATCCGACGGTAGTGTNNNNNNNNNccgctggggagattagc	ERCC-00096.3	ERCC-00096
88	GGCGGAAATTCGCCTG	GCTACAATCCTATTGCCGAGATAG	AAAAGTTTTGCCGGCGCACAAGCACGATCGGCTCCTAATAGGAGGTGAATTAGATAGGGAAAAGATCGGGATGCTACTAGTTTACTGCGTCACGCTGAGGGACTCATCCTGG	gctacaatcctattgccgagatagCTTCAGCTTCCCGATATCCGACGGTAGTGTNNNNNNNNNggcggaaattcgcctg	ERCC-00096.4	ERCC-00096
89	GGCTATATTTGGTCCGGG	CAGGGGCATACAGTAACCAGGC	TTATTATCGTCGCGGTTACCGTAATACTTCAGATCAGTTAAGTAGGGCCATATGCCTCGGGAATAAGCTGACGGTGACAAGGTTTCCCCCTAATCGAGACGCTGCAATAACA	caggggcatacagtaaccaggcCTTCAGCTTCCCGATATCCGACGGTAGTGTNNNNNNNNNggctatatttggtccggg	ERCC-00171.0	ERCC-00171
90	CATCCGTGCGATTCGTG	CAAAGAAGAGCTAATCCGACGTA	CCACTCGTAGACGGCATCTCACAGTCACTGAAGGCTATTAAAGAGTTAGCACCCACCATTGGATGAAGCCCAGGATAAGTGACCCCCCCGGACCTTGGAGTTTCATGCTAAT	caaagaagagctaatccgacgtaCTTCAGCTTCCCGATATCCGACGGTAGTGTNNNNNNNNNcatccgtgcgattcgtg	ERCC-00171.1	ERCC-00171
91	GTGCTGTTATCGAAGCC	GCTGTGTGACTCATTCAGAAGGT	TATGGCTGAGTATGTAACGCTATGGCGTGCTAGTCGTCTCATATACGTCTGATGACCTCGTATCATGTTATAGGGCTGCGAACTGTCGATGATGGTCACGACTCTGTCGATA	gctgtgtgactcattcagaaggtCTTCAGCTTCCCGATATCCGACGGTAGTGTNNNNNNNNNgtgctgttatcgaagcc	ERCC-00009.0	ERCC-00009
92	TATGTGTGAGTGCTCCGC	GGCTCCCTGTATATCGAGGTGA	CCTAGTGCTGATGTATGCCCCATAGTGCTCAGTGGAGTCTCTCTTAGCATAGTGTCCGCTCATACATTAGATGGACGGCTCATTAGTATCATCGTCGGCTGATATAGGTCGT	ggctccctgtatatcgaggtgaCTTCAGCTTCCCGATATCCGACGGTAGTGTNNNNNNNNNtatgtgtgagtgctccgc	ERCC-00009.1	ERCC-00009
93	GCAAAGTGTCGTCCATG	GTGTGCGTTATTCAGATCGAGTG	TATAGACAGTGCGCGTATCATATAGGATGCGGCGATCTCATACAGCGTTACGGTCGCTGCGTACTGTATAAGGATGCTCTGTGAACTGTCATCGGTCCGATCAATTAGTCTA	gtgtgcgttattcagatcgagtgCTTCAGCTTCCCGATATCCGACGGTAGTGTNNNNNNNNNgcaaagtgtcgtccatg	ERCC-00009.2	ERCC-00009
94	GCACTTAGTCGTGTCGT	GGAGTCTAATATCTGACCACGCC	AAGCCAGTGTGTCGTGTCTTAGACGACTGTGTGTGATTCTCGAGCGATTTATACATCCGTGACAGCGCTTATAGTGTGCTGACAGACTGGTTGGTTATCCAATGATCGACCT	ggagtctaatatctgaccacgccCTTCAGCTTCCCGATATCCGACGGTAGTGTNNNNNNNNNgcacttagtcgtgtcgt	ERCC-00009.3	ERCC-00009
95	CCCCAAGCACACAATCCA	TTCCTCCACTTGCTATGATGCT	GTATAACATCTTCCACAAACTCTACAGCCAAGAGCAACCATTGCAGCAGTTCCAATATAGACAGCATCTGCTCCTAAAGCTATAGCCTTAAATACATCTGCTGAACATCTGA	ttcctccacttgctatgatgctCTTCAGCTTCCCGATATCCGACGGTAGTGTNNNNNNNNNccccaagcacacaatcca	ERCC-00042.0	ERCC-00042
96	TGCGGCAATAGCCATTTC	GCTGGAGCATTATGGACAGCTG	TATTGGGATTCCAACATGGTCTCTGAATACCTTTGGTGCTGCCCCTGTCCCTCCTTTATATCCATCTATAACAACTGCGTCAGCATCACTTGTTGCTATTCCAACAGCAATA	gctggagcattatggacagctgCTTCAGCTTCCCGATATCCGACGGTAGTGTNNNNNNNNNtgcggcaatagccatttc	ERCC-00042.1	ERCC-00042
97	CTAATTGAGCTAAATCCTC	ATTCCAGGCTTAGCTCCCTGC	AATTGAGTAAATGTCATGGTGAGGAGCTGGTGAGATAGCATCACTTCCCTCAGGAATCATTCTTGTTGCTGAAATTTCTGCTGTAACCTTCTCTCCAGGTAAGTGCCCTCCA	attccaggcttagctccctgcCTTCAGCTTCCCGATATCCGACGGTAGTGTNNNNNNNNNctaattgagctaaatcctc	ERCC-00042.2	ERCC-00042
98	CTCCAAATCTTCCACTTGC	GCGTTTAAAGACAAAGCTCCA	AACTTGGGTAATTATGTGGTCTGCATAAGGGTAGAGAGCTTTTGGCAATCCTCCTTCACCAGTTCCCATGAATGTTCCACATTCTTTAACTGCCTTAGCAAATGATAGGTGA	gcgtttaaagacaaagctccaCTTCAGCTTCCCGATATCCGACGGTAGTGTNNNNNNNNNctccaaatcttccacttgc	ERCC-00042.3	ERCC-00042
99	GTTTGGAGCTATTTTTGTT	ATGGGTCGATGGATGGGTTTG	TTTAACTTAGCTTTTTTAATCTTCTTGCCATCAATCTCTTCTTCAACAAATTCAAACTCTAACTGCTTTGGTTTTTTACCAATGTAAGTTCTTAATTCCATTGGCTCTCTCA	atgggtcgatggatgggtttgCTTCAGCTTCCCGATATCCGACGGTAGTGTNNNNNNNNNgtttggagctatttttgtt	ERCC-00042.4	ERCC-00042
100	TGATTACTATGAGGCAGG	GAGGTTTTAGAAGAACAAGCTA	TAGTTTAAAATTAGCTGAAGAAACAGCAAAAAGAGATGAGGACGTTATTATATTAAAAAATCATGGAGTAGTTTGTTTAGGTAAAGATTTGATAGATGCATATATAAAAGTG	gaggttttagaagaacaagctaCTTCAGCTTCCCGATATCCGACGGTAGTGTNNNNNNNNNtgattactatgaggcagg	ERCC-00060.0	ERCC-00060
101	CTAACAATACTCCAAATTTG	GCCTTTTCAGCAGCAGCTCT	TGTTCTTGTGTGAAGTGGCATGTTTGGGTCGTTGCTAATCTCATCTAAGATGTGGATTGCTGTTGCACTTCTAACGATTGGCTCCTCCCCCTCTTTTAAAACAGCTTCTTTA	gccttttcagcagcagctctCTTCAGCTTCCCGATATCCGACGGTAGTGTNNNNNNNNNctaacaatactccaaatttg	ERCC-00060.1	ERCC-00060
102	TACCAGAAAATAGGGGAAC	GGTGACGGCTTCCCACTACTG	TGGTCGCTCCTAGGTAAGGTTGCCTGTCCCCGCACTGTACGAAGGTCCGGTCAACGGAAGCAGGCACACGCGCTATCTGAGTCCAAATACTTGATCCGGCCGGAAAATTAGA	ggtgacggcttcccactactgCTTCAGCTTCCCGATATCCGACGGTAGTGTNNNNNNNNNtaccagaaaataggggaac	ERCC-00035.0	ERCC-00035
103	AATGACAGTGTCCAGTCTGT	CTACCATTCGCCGGGGCAAC	TATGGACGAGCTGGACGATTCACAGATAAGGACAGTCGCCCGGATACCGCAAACTAAATCTTGCCTGCCTCCGAGGGTGTGTGAAGGATAACTGTCGCCCTTAAGTAAAGAT	ctaccattcgccggggcaacCTTCAGCTTCCCGATATCCGACGGTAGTGTNNNNNNNNNaatgacagtgtccagtctgt	ERCC-00035.1	ERCC-00035
104	GTTGAATTTGAGCGGATGG	CATCAGCTGGAACGTTCCCGT	GCTCAACTGCGTCGTAACCGGTAGATACAGGGCATACGAGCCTCCCTATTTAACGGCATCATCCCGCGTAGTGCTGGTCAACCGACTGTCTATTGAAGTCAGGTTTCGGCTA	catcagctggaacgttcccgtCTTCAGCTTCCCGATATCCGACGGTAGTGTNNNNNNNNNgttgaatttgagcggatgg	ERCC-00035.2	ERCC-00035
105	AGGGAGCCCTAAATCAG	GCCCAGCTTGATAAGAGTGAAAC	TTAAATACGGGGAAGGAGTCTCGCCCTCCGGGTGATCCATCTTATTTACCAAAGAACATGTCCACGCCTGTGGGCTCTGAAGATGGGCGACACATGTCTACCCTGGCATAAC	gcccagcttgataagagtgaaacCTTCAGCTTCCCGATATCCGACGGTAGTGTNNNNNNNNNagggagccctaaatcag	ERCC-00035.3	ERCC-00035
106	GAGGGCCACACATAGG	GAACACACTCACAGCCATAAGTCC	AGTGTGAAAATCTACATCAACATACTTCGGCCGTGGCTGAACGAGGGAGTGCTTGTACAATCCCGTTGTTTGGTGTGGCAGATTCCGGGAAATGAGCAAACGCTTCTCCCAT	gaacacactcacagccataagtccCTTCAGCTTCCCGATATCCGACGGTAGTGTNNNNNNNNNgagggccacacatagg	ERCC-00035.4	ERCC-00035
107	CCACGTATCTGTATTCCCG	CACTACGGGGTAGTCTCTCGG	TGTCCCGACTGGCTAATAAGAGATATGGTGCAGCGTGAACGCGGACCGAACTCCGGTGTGCGCCGGTTCATGTTACTCGAAAAATAGACCCTACTTGCGCCATGTCATCTTT	cactacggggtagtctctcggCTTCAGCTTCCCGATATCCGACGGTAGTGTNNNNNNNNNccacgtatctgtattcccg	ERCC-00025.0	ERCC-00025
108	TGGTTCTGTCCTGACCTC	CAGGTCACATGAGCCTACTCGT	TGGAGTTAATCTTCGTCTCATAGAGTAACCAGGCGACGCACCACGCCTAGTTGGTACCACCACTAGAAGCCCGGTTCGCTGGCTCAGTGCTAATATTCTGGAGGTCAGCCGA	caggtcacatgagcctactcgtCTTCAGCTTCCCGATATCCGACGGTAGTGTNNNNNNNNNtggttctgtcctgacctc	ERCC-00025.1	ERCC-00025
109	GTGTTAGGTCGCTGGTAC	ACCCTCTAGCGTTGGAGAGAAT	TTAGCAAGGGGAGTTGCATATGTGGTCTCTGTTTCGGGTTATATCTATCATTTACTTGACACCCTATTGGTTTATCACAGTCCTTCCACACGACCATACGCGTTGTAAGAAT	accctctagcgttggagagaatCTTCAGCTTCCCGATATCCGACGGTAGTGTNNNNNNNNNgtgttaggtcgctggtac	ERCC-00025.2	ERCC-00025
110	GTCGACAGCTTCTACTAGTA	GCGGGGATGCCCAAGATTGT	TTCACTACCAAAACGCGTACCGACTTTAGGGCGGTAGAGAGAATTGCCATTGCCACGAGGTTCTCCAGAATACAGGGTCCAGGCGGCCCCCAGCATCGGAGTGCCTGAACTG	gcggggatgcccaagattgtCTTCAGCTTCCCGATATCCGACGGTAGTGTNNNNNNNNNgtcgacagcttctactagta	ERCC-00025.3	ERCC-00025
111	AGGTAAACGATCAACCGG	GCGTAGGTCAGAGAGGGTATGT	AGACCAGGTTATTCCCATGTCGGTCCCCAGGCTTATACTGCGGAGATAGGCTGATGATGGTAGGTGCCTTGCTCTAGCAAAAACGCGCACAGCTTATGAGCATAGCGGCTGG	gcgtaggtcagagagggtatgtCTTCAGCTTCCCGATATCCGACGGTAGTGTNNNNNNNNNaggtaaacgatcaaccgg	ERCC-00025.4	ERCC-00025
112	ACTCTGCCCCCTTCGAC	ATTGGCCCTGTACCTTTCTGGTC	ACAAATGTACATCGCGGGAAACGGATACGCCTTACGCCCCAAGGTTTAGCGTATCAAAAAATGCAACGATTCCGATGTCGAACCTTGGATAGGAGCGACCGATTACGTGTTA	attggccctgtacctttctggtcCTTCAGCTTCCCGATATCCGACGGTAGTGTNNNNNNNNNactctgcccccttcgac	ERCC-00025.5	ERCC-00025
113	GCGATTGAAGTGCTCCG	TATCCAAGTGGTTATGTCCGACG	CTACATCGCGGCTATCATTAAAAATTCCCCTTTAACAAAGGTTGTGGACGTCAACGGCCCTGCAGTAGCGTTCCTTGGACCCGGTTCGAGTACCCAGAGCAGACTACGTATA	tatccaagtggttatgtccgacgCTTCAGCTTCCCGATATCCGACGGTAGTGTNNNNNNNNNgcgattgaagtgctccg	ERCC-00025.6	ERCC-00025
114	ATCGAGAGCACTTGTCAG	GCGACTTTACGACGAAGTTAGG	TACGCGCAATTACTACATGGAGTGTATTCGTTTTGAGCGCTGATACAGTTCTCCTATCAAGGTCGCAAAAGGTTGTCTAGAAAAGGGCCGTGCGCGCAGTCTACTGCTACCG	gcgactttacgacgaagttaggCTTCAGCTTCCCGATATCCGACGGTAGTGTNNNNNNNNNatcgagagcacttgtcag	ERCC-00025.7	ERCC-00025
115	AATTACGTACGCCACTTCA	CCAGATAACATCGCTCCCCGG	GACGTTCTGCCTGCGTGCTCTGCAATATAGGCGTAGCAACGAAGCTCGGTCGTGAACTGCTATAGGAATAGCCTGATACGAGCGCACAACAAGAACGAACCAGCGAAACTAC	ccagataacatcgctccccggCTTCAGCTTCCCGATATCCGACGGTAGTGTNNNNNNNNNaattacgtacgccacttca	ERCC-00025.8	ERCC-00025
116	GGGACATGCTTCACGC	ACAACAACCATGATTTTGATTAGC	AGAAATTCCAAAAACAAAGCACAAACCAGATGAAAGATTAGACCTTGAAGATATTGATAGTATAGTTTATGTCCCATTGGCTATTCCTTTAATCTCTGGCCCTGGAGCTATA	acaacaaccatgattttgattagcCTTCAGCTTCCCGATATCCGACGGTAGTGTNNNNNNNNNgggacatgcttcacgc	ERCC-00051.0	ERCC-00051
117	GGTGGTAACATGGTTCTA	GCAATATGGCTGGTTCTTATGC	TATAAAATTAGAAGATCAAAAAACGATCCCTGTCCATCAATACCTTCAGCGGTAATTATAGGATATTCTGTTGGATTAAAATTAATTACTGGACATGGAGCTCAGAGCTTAA	gcaatatggctggttcttatgcCTTCAGCTTCCCGATATCCGACGGTAGTGTNNNNNNNNNggtggtaacatggttcta	ERCC-00053.0	ERCC-00053
118	TGAAAGATTTCTTAACCAG	CATGCCCTTGGGGAGGATTGT	TTAGATTTTGCAAAGATAGAGATGAATGAGGAAGAGGATGAAATTATAGTAAAGATATCAAAATGCAATCTCTGCCCAAAGAGAATTTGTGGCTATGAATTTGAAGGAACAG	catgcccttggggaggattgtCTTCAGCTTCCCGATATCCGACGGTAGTGTNNNNNNNNNtgaaagatttcttaaccag	ERCC-00053.1	ERCC-00053
119	AAGCCAGCTGAAACATG	TTCAGCATCTATCTTTCTAACCC	TATTATTAAATTAAAGAAGAAATAAAACTTATCTAATATTAAAAAACTCCAAAATCTCATAAGGATGCTTTAATACAATAACATCCTCCAACTCCATCAATTTTCTTGTATT	ttcagcatctatctttctaacccCTTCAGCTTCCCGATATCCGACGGTAGTGTNNNNNNNNNaagccagctgaaacatg	ERCC-00053.2	ERCC-00053
120	AAATCCTTTCCCTGCCTG	CCAGTGATTGTGATGAGTAAGG	AGCTATAGCATTTGTTACTAAGCTATCTGCAATGCCATTAACAACCTTAGCAACGGTATTTCCAGTAGCTGGTGAGCAAATTAAATAATCATACTTTCCTAAGCTCAATCTT	ccagtgattgtgatgagtaaggCTTCAGCTTCCCGATATCCGACGGTAGTGTNNNNNNNNNaaatcctttccctgcctg	ERCC-00053.4	ERCC-00053
121	ATAAATCGGAGGCAGGG	GCAAATGGAAGTAGCTTCCACAG	GTTTACGGCGTCAGGATAGTTCATAGCGTACGCAGAACGAGAACAAGTGAGACGTGTATAGTTGCCATGCTGAGTAGACCTGGCGTCTACCCCTCCAAACGCATTCTTATTG	gcaaatggaagtagcttccacagCTTCAGCTTCCCGATATCCGACGGTAGTGTNNNNNNNNNataaatcggaggcaggg	ERCC-00148.1	ERCC-00148
122	CTGCTTACCTATCTAAACGC	CACCTGGCTAGAGGGTCCTT	TCAGGTATGCCTGCGCTGAGACTCAGCATCTCAATGTGACCGAGCTTGTGACTCCGCATCCTCCTGCAATATACCCATCGGCCCTCACGGGGTAACGTAGCTCTTCTGCGTA	cacctggctagagggtccttCTTCAGCTTCCCGATATCCGACGGTAGTGTNNNNNNNNNctgcttacctatctaaacgc	ERCC-00126.0	ERCC-00126
123	CCATTAGAGGGCCGCTA	GCTCATTCCTAGTGAGGACATCG	CACCCGTCAGAATTTAAACGTATGGGCGGCGAAGCGCGATAATGGTTAGACCTTCTTGCAGGGGCAAATAACGATTTTGCGACTGCCCCTTTAAGATGGAGAATGGACAAAC	gctcattcctagtgaggacatcgCTTCAGCTTCCCGATATCCGACGGTAGTGTNNNNNNNNNccattagagggccgcta	ERCC-00126.1	ERCC-00126
124	GCAACAAAAACAGTTGCTCT	TCCGTTGGGCCCGCTCTTAC	ACATTCGCTATGCATTTTAACGGATATGCCTTTGCCCCCCGTCCGTCATGGACGAAAAGTTTGGCTATGCGCGGAACATTATGCCGGATTACTCGTTATCGCTGGGTAATCG	tccgttgggcccgctcttacCTTCAGCTTCCCGATATCCGACGGTAGTGTNNNNNNNNNgcaacaaaaacagttgctct	ERCC-00126.2	ERCC-00126
125	CGAAAGCATGTGCCAAATT	GCGCGCGAATGTATACACTAT	CCCCATGACCCTGTTCCAGGTGAGCTGACACTATCAGTCGAAGTTGTTTCCTTAACCAGGAAAAACGCTGTTTCTCCGTTTGCTTGTACCATGGGGGCAGGGAATTCTTCGA	gcgcgcgaatgtatacactatCTTCAGCTTCCCGATATCCGACGGTAGTGTNNNNNNNNNcgaaagcatgtgccaaatt	ERCC-00126.3	ERCC-00126
126	GATCAGTTGGGAATAGCGG	ACTCCTCGACTGGGTGCCATA	AGCGGATACGCCTGGAACGCTGGGGCGTGCCAGTAAACTTACTGTTCTCCAGTTCCTCCATCATGTTCCGTCTAATCCGGAGATGTGTAGCTGCATTGTGCTCCGTTGCGGT	actcctcgactgggtgccataCTTCAGCTTCCCGATATCCGACGGTAGTGTNNNNNNNNNgatcagttgggaatagcgg	ERCC-00126.4	ERCC-00126
127	GCGCCCCATCGTTGTAT	GTCTGCGGACTATTGGTAAGAGC	CAGCAGGAGCATATGTTGCTCTTGATTGTATCACTTCGCGAGAAAGACCCCTTGAATACACGAGCTGCCGTCCGGATAACGATGTAATAGCCTATGGAGGGGAAGTAGTCAT	gtctgcggactattggtaagagcCTTCAGCTTCCCGATATCCGACGGTAGTGTNNNNNNNNNgcgccccatcgttgtat	ERCC-00034.0	ERCC-00034
128	GAAAGCGAATAACCCAAC	CCTTATACAACACCTGTGCGTG	GACCGTGTTCAACCCTGGCCGTCTCTCAACCAGGTATGCAATCAACGACATTGGCCCAGATGTAGGGCCGTCTTGGTGGATTGAAACTCGGATCGATCACGTATGGTCTAGA	ccttatacaacacctgtgcgtgCTTCAGCTTCCCGATATCCGACGGTAGTGTNNNNNNNNNgaaagcgaataacccaac	ERCC-00034.1	ERCC-00034
129	CTGTAGGCGGCCCAAAT	GAAACATACGTTTCTCTGGCCAC	GCGGATCTTTAGGTTGACCGATTGTACATCTCGCCATAGCCCTTTTCGTCACAACCTTTATAAAAGGGGTCAGGCCACTGTGTGAATCAGATGGCAAGCCCGTATCCGTATA	gaaacatacgtttctctggccacCTTCAGCTTCCCGATATCCGACGGTAGTGTNNNNNNNNNctgtaggcggcccaaat	ERCC-00034.2	ERCC-00034
130	CTAATATCCTGATAGCTAGC	ATGATAGACACCATGTCGCA	TTTCCCGAGGATAGGCGAGGATGGGCGTGCTAGACACAGGAGCATTGCATCACATGAATAAAGGGCTACGTACGCAGCGGCGTTAAGACAGACTTAGACTGATCACTATGAA	atgatagacaccatgtcgcaCTTCAGCTTCCCGATATCCGACGGTAGTGTNNNNNNNNNctaatatcctgatagctagc	ERCC-00034.3	ERCC-00034
131	TAATCACAAACCGAGTAACG	TGGATTCGCTGTCCGCGTAG	AGCCAGACTAATCCGGAACATTCGTAAGCGATAGTGGTTGGCTCCTCCCGGTCGCCGAACTGATATCATAGCTAAGTATGCTGGCCTCGGTTAACCGCGAAGGCATATACAA	tggattcgctgtccgcgtagCTTCAGCTTCCCGATATCCGACGGTAGTGTNNNNNNNNNtaatcacaaaccgagtaacg	ERCC-00034.4	ERCC-00034
132	CTGAATGCACTATGAGGGC	GCTGGTAAGTGAGGGGCTCAG	GACCCTTGATCTTCATTCGTTCCATAGATGCAAATACCCGGGTACTAGTTGGCGAAGTTTGGCTAAAGATTGCCCACTTACTAGGTGACTGTTAACTAGAAAGTTGCATGAG	gctggtaagtgaggggctcagCTTCAGCTTCCCGATATCCGACGGTAGTGTNNNNNNNNNctgaatgcactatgagggc	ERCC-00150.0	ERCC-00150
133	TCCCGCTTGTACAGAGG	GCTCTTGGGGTACCTATTTTTTG	CAGACTGTCCGATGCCTAGTATGTTCACTATACGATTTCTTGGGCTAGCTAGGTGTCTTGACCCCATATTCCAAAGATCCGAACCTGCTTGTACTTATCAGTACGAGTTGAT	gctcttggggtacctattttttgCTTCAGCTTCCCGATATCCGACGGTAGTGTNNNNNNNNNtcccgcttgtacagagg	ERCC-00150.1	ERCC-00150
134	GGGCACTAGATTATGGTG	GAGGTCACCCATAAGGGATTAC	AATGGTGTGTACACACTACTTGACGGGGCGTTACCATTTTCAGGTGGGCACAAATAGCTAAAGCCTCGTCCGCATTACGCCCCATGGCTCACGTCTCAGAGGAGGCTAGCTC	gaggtcacccataagggattacCTTCAGCTTCCCGATATCCGACGGTAGTGTNNNNNNNNNgggcactagattatggtg	ERCC-00150.2	ERCC-00150
135	GCGCTCGTACATTTACAC	GCATTAGCTCGGAGCTAATGAG	TTGTAGTTGAAGGTCGGGCGATGAGGCGTTCGTTTGGCCAACCTCGTTACATTGCACAAATGCCGGATTTGGCTACTATATATACTCCCTGATCAAGGGTCGAGTTGTCTGT	gcattagctcggagctaatgagCTTCAGCTTCCCGATATCCGACGGTAGTGTNNNNNNNNNgcgctcgtacatttacac	ERCC-00067.0	ERCC-00067
136	CCTTGTTGCAGACAATTGTC	GCTGCGTCCACACTAGCATG	AGGCGGGACGGGCCAGGAATGACAATAGAACATTAATCTAATTTACAATTTGACGCCATGACGTATTAAACATTCGGGCATGCAAATCACCGATTTTAAGATCCCCTGTACG	gctgcgtccacactagcatgCTTCAGCTTCCCGATATCCGACGGTAGTGTNNNNNNNNNccttgttgcagacaattgtc	ERCC-00067.1	ERCC-00067
137	AGGGGGTGGTTCAAATG	GGGAGGCACTTATGAGTTATCTT	TAAAACAAGTAGGTGCGAGCAAACGTCTGGTGCTCTAATGGCAAACATCTGCAATCAGCGAACCTCGCGGTATGGCAACTCACTAATTGTCCGTGCGACGACAAATTACCGA	gggaggcacttatgagttatcttCTTCAGCTTCCCGATATCCGACGGTAGTGTNNNNNNNNNagggggtggttcaaatg	ERCC-00067.2	ERCC-00067
138	CGGTAGCGGGGCATGT	GCATTACCCCTATCATGAGCCTAC	AGTTACTGCGGTGATATTAAGCTAGTGAGTAACCTTATATCGAACTGTCTACCAAATTGATGTATCTACATTAGCCGTACGATGAGACAATGAACCGTGTCTACGCTCGGGA	gcattacccctatcatgagcctacCTTCAGCTTCCCGATATCCGACGGTAGTGTNNNNNNNNNcggtagcggggcatgt	ERCC-00031.0	ERCC-00031
139	GGTGCCGATATAAGGTACA	CGACGACTCGGCTGTGTAGTT	TTGTTGCGGATGTCAACATCGCATTTTTATCCCCTGGCGGGATGCAACTAACACCAGTAATGTCGTTCTCCACGACCCCCTACCCGAAAACTTACTCGTATGAGTACTTTCG	cgacgactcggctgtgtagttCTTCAGCTTCCCGATATCCGACGGTAGTGTNNNNNNNNNggtgccgatataaggtaca	ERCC-00031.1	ERCC-00031
140	CATCGGAATCCATAATCG	GTTAGGGAACTCGCTCATAGCA	GCCACAAACTAGCCGGCTGGAAACCTTGTGATATCATGAACGAGGAGTAAGAGCTGGTTAGTGAATCACCTTGAGGGCGAGGAACACAACAATTCTGCGGGTTAGCAGGAAG	gttagggaactcgctcatagcaCTTCAGCTTCCCGATATCCGACGGTAGTGTNNNNNNNNNcatcggaatccataatcg	ERCC-00031.2	ERCC-00031
141	TGATTCTGCCGCCTGT	GCTAAATGATACGAAGTGTGGCAG	GATCGCTATCCTTATTTGTGGCAGAATATGTCGATGCAAAAAACCTTAATTCGTGCTTCATACATCATCCCCGAGAACTCCACGGCTCCACTCCCGCTTATCACGCGTGGGT	gctaaatgatacgaagtgtggcagCTTCAGCTTCCCGATATCCGACGGTAGTGTNNNNNNNNNtgattctgccgcctgt	ERCC-00031.3	ERCC-00031
142	CTGTTCACGGATGAAGGC	GAACCGGCCGTGATAGAGTCTT	CTATATCAATGATCATTAAAGACATTCCGTCATCGGCTACATGCAAAGAGGCTTTTCCACCCTGTTTCGGTGATTCAGGTGTCGAGCGACCATTATCTGTCGGCTCATCACC	gaaccggccgtgatagagtcttCTTCAGCTTCCCGATATCCGACGGTAGTGTNNNNNNNNNctgttcacggatgaaggc	ERCC-00031.4	ERCC-00031
143	CGCGGGCAAAACTACG	GGTATCATGATTGTGACCTCGGTA	CAACACTGTGACTGGGTGCTAGGTCGACGAACAACTGACGCAACTAGATCATGGGAGTGCCCCAAGTAAAAATTGTGTGTCAGGGCAACAAGTGACGATAGCGCGCGTAAAT	ggtatcatgattgtgacctcggtaCTTCAGCTTCCCGATATCCGACGGTAGTGTNNNNNNNNNcgcgggcaaaactacg	ERCC-00109.0	ERCC-00109
144	GTTTAACTAGCTCAGGGG	GAGATCGAAATAGCCTCACCCT	TATTAAATAACCGAAAGGTTCATGTGGATGTGTGAACTTGCAGACAGAATGACCCATAGTCCTTTACCCAGGTAGCTGAGGGCGACGCACTTGACCATCCGAATCAAACTGA	gagatcgaaatagcctcaccctCTTCAGCTTCCCGATATCCGACGGTAGTGTNNNNNNNNNgtttaactagctcagggg	ERCC-00109.1	ERCC-00109
145	ACATATTCTGAGAGGGGTG	CGTGGACCCAAAGTCGATACG	ATTAAGTCTGCTTCGGCCTGGGATGGTCTGTCTACGTGTGCGTAGTTCTGTCATAGCGTCGAGGATTCTGAACCTGTCCATAGTATCCTGTAAGCGTCCAATGTACCTATAT	cgtggacccaaagtcgatacgCTTCAGCTTCCCGATATCCGACGGTAGTGTNNNNNNNNNacatattctgagaggggtg	ERCC-00073.0	ERCC-00073
146	TACCCTCGGGTTACGAAT	GATGGCGTTCCGTCCTATTGGA	TATGGCTGTGCCTAACGAATCTGGGACGTGCCTAAGTAATCTGGTCCGCGACTAAGATGTACGGTGATCGTGGACGCTTGACCGGACTTATGCGTCGCCTTCCGAGTTATTG	gatggcgttccgtcctattggaCTTCAGCTTCCCGATATCCGACGGTAGTGTNNNNNNNNNtaccctcgggttacgaat	ERCC-00073.1	ERCC-00073
147	CTATGTAACGCTTGACGT	GGTTCCGGGTACTATCGAACGT	AGATTGCTATCAGGTTACGATGACTGCTAAGCCATTACGCGACATTCTGCAAAGTTACGTCGCATTCTCTCACGTTACGGCTGATTCTCTAGGCTTACGCGCATGAGCTCTA	ggttccgggtactatcgaacgtCTTCAGCTTCCCGATATCCGACGGTAGTGTNNNNNNNNNctatgtaacgcttgacgt	ERCC-00073.2	ERCC-00073
148	CCAGGAGAAGTATGGAAC	GTTCCTATGTTGTTGTTGAGGA	TCTAAAACCTACAACTTCACATTTAGTGGAGTTCCAATCGTTTGGGCAAACTGCTCATTTACACTGTCAAAAAAAGATTATATCCTTTTAAATGAAGTAAGTCAAATAGGAA	gttcctatgttgttgttgaggaCTTCAGCTTCCCGATATCCGACGGTAGTGTNNNNNNNNNccaggagaagtatggaac	ERCC-00158.1	ERCC-00158
149	GATGCGGATGGGACTTAT	CAAGTATGTTGATTGCTGAAGG	GATATTTATATAGTTGTGGAGAATATTGGTAGTGTGAAGACTCCTGAGTATGTGTATGTTTATGATTTGATTCCTAAGAACTTCACCGTCTCAGATGAGTGGGTTAATCAAT	caagtatgttgattgctgaaggCTTCAGCTTCCCGATATCCGACGGTAGTGTNNNNNNNNNgatgcggatgggacttat	ERCC-00158.2	ERCC-00158
150	GGAGCAGATGGGGACG	CCCTACAAACTCACTACTACCAAC	GTAACTGGAACGACACTGCTGAAATACTTGCAAATAAAACAGTAGTCATACACTACAAACTAAACGGAACTGGCGAATTCTACCCAAGCGACGCATTTATCGTTGGTATCGA	ccctacaaactcactactaccaacCTTCAGCTTCCCGATATCCGACGGTAGTGTNNNNNNNNNggagcagatggggacg	ERCC-00158.3	ERCC-00158
151	TCTGCTAACTCTCTCAGC	CGGTCATTTTCATTTTTTGTGA	ACCAGCCTTTTTCAATATTCTCTCAAATGGTGCAACTGGAAGCTCAGCCATAATACCACCTCACAATAGATTTCCAATAAATACTGTTATAAAATCCTTTATTTAAACTTTT	cggtcattttcattttttgtgaCTTCAGCTTCCCGATATCCGACGGTAGTGTNNNNNNNNNtctgctaactctctcagc	ERCC-00104.0	ERCC-00104
152	AAAAAGTGTGACACTAAAAT	GCTTCGGGTAAAGGAGGGGT	TATAAAAAACACTATTTATAATGTATGTCACAAATTTAAAATATAATTTTATGAAAGATAGATAAACATAAATTGGTAGAGTTTAATTGTGATATTTATGATAATTACTATA	gcttcgggtaaaggaggggtCTTCAGCTTCCCGATATCCGACGGTAGTGTNNNNNNNNNaaaaagtgtgacactaaaat	ERCC-00104.1	ERCC-00104
153	TAGCTATTGATGGAGACAT	GGAGTTTATGTATTGCCAACG	ATCAATGGCTAATTTAGGGATTCTATTCAATATGGAAAAGAAAAAACCCTCTTTACATGAAGTTTTGAGTGAAGAGGCAGATGTTAGGGATGCAATTTACAAACATAAAACT	ggagtttatgtattgccaacgCTTCAGCTTCCCGATATCCGACGGTAGTGTNNNNNNNNNtagctattgatggagacat	ERCC-00104.2	ERCC-00104
154	CAGATGTGGTTAATGAGG	GTTCTCAATTATTGACGCTGTT	TAGCTGATGATTTTGATTATGTAATTATAGATGCTCCAGCTGGGTTAAATAGAGAAATGGCTACTCATTTAGCTATTGCTGATAAACTTTTACTTGTTGTCACCCCAGAGAT	gttctcaattattgacgctgttCTTCAGCTTCCCGATATCCGACGGTAGTGTNNNNNNNNNcagatgtggttaatgagg	ERCC-00104.3	ERCC-00104
155	GGCTGGAACACCTTTAATG	GGTCAGCAGCTTTAAAAAAGA	GGTGTTGTGTTAAATAGGGTTGGTAGAGATTTTGGTGAAATGGGTAGAGATGAGATTGAAATGTTAATAAAAGGTAAAGTTTTAGTTGAAGTCCCTGAAGATGAAAATGTTA	ggtcagcagctttaaaaaagaCTTCAGCTTCCCGATATCCGACGGTAGTGTNNNNNNNNNggctggaacacctttaatg	ERCC-00104.4	ERCC-00104
156	GTTCCTATTTACATTGAAGA	CCGTATATGTTGGGAACGCC	TGAAATTAAAATAATAAGGAAAGAAAGCTTTATAGATAAAATTAAGAGATTATTTAGGATGTATTAATTATCTTGATTTAAAAATTTTAATTATCATCCTTTTCCAAATAAA	ccgtatatgttgggaacgccCTTCAGCTTCCCGATATCCGACGGTAGTGTNNNNNNNNNgttcctatttacattgaaga	ERCC-00104.5	ERCC-00104
157	GGATGCATCATCTCGCT	CAACGGCATTTAAATAGTAATCA	TTGCTCGATGATGCCTCTTAGTTATCTTTCTCCAAATAAACAGTATATGTTGGGAATGCCATCTCTATCCCTTCTTTTTCAAATTCCTCTTTTATCTTCAAATTTATTTCAT	caacggcatttaaatagtaatcaCTTCAGCTTCCCGATATCCGACGGTAGTGTNNNNNNNNNggatgcatcatctcgct	ERCC-00104.6	ERCC-00104
158	GAGGGAGAGTAGCTGG	AAGTTTTCAATGGCTGAATCCAAC	ATGATTTTCAACAATCTCTTTTATTATCTCCTTAGCCCTCTTAATTTTCTCTACCGGTGTGTTATAAGTTAAACCGATAGTCATTAAAACCCTTCTTCTATCTCTAACTGTT	aagttttcaatggctgaatccaacCTTCAGCTTCCCGATATCCGACGGTAGTGTNNNNNNNNNgagggagagtagctgg	ERCC-00104.8	ERCC-00104
159	ACTCCTAAACCAGCCAA	GTTTCTGTCTTTTCGGTCAATGG	TAAAGCAGTGATATCATAACCAACAGAGCTTAAAGCCGTTAATATACCAAGAAGTATTGTTAATATCTTTACAACTTTTTTCAATGGCTTTATTATGTGTTCGTCCAACTCT	gtttctgtcttttcggtcaatggCTTCAGCTTCCCGATATCCGACGGTAGTGTNNNNNNNNNactcctaaaccagccaa	ERCC-00104.9	ERCC-00104
160	TTAAGGGGTGCAGCGAC	GTTACACCAGGAGAGTAGCGAGA	CACGGCGGATCGGGCGTCGCAATAGTCCTCCTGTTAGGAGGGTCCTTCTAATGTTAACGCCCGAATATTAGTCATATTTTGCTAGCGCCTATCAGCGTAAGATATGATTTAA	gttacaccaggagagtagcgagaCTTCAGCTTCCCGATATCCGACGGTAGTGTNNNNNNNNNttaaggggtgcagcgac	ERCC-00142.0	ERCC-00142
161	CGCTGAGGTCAAACTACA	GCCTCTGGTGTGAGCTTACTAG	TTACAGGCCCTGGTTTCCATGGGTCAGCGCAAGTACAGGCGAGCAGATACAACCTTCCGGAGACTTCGCCTCCACACACCGGAGACCCTAACCGTACCCAAATGTAACTAGC	gcctctggtgtgagcttactagCTTCAGCTTCCCGATATCCGACGGTAGTGTNNNNNNNNNcgctgaggtcaaactaca	ERCC-00142.1	ERCC-00142
162	AGCCTCTGGTAAAAAAAG	GAGCTTGGTTCTGTCCCTATAG	TAACTACTACATAGACATAAAAAAAGCCACCACAAACCCAGAAATTTTAAAGTTAGTTGGAGAAATTATTGCTGAGCAAATAAAGGATGAAGATGTAAAAGTTGCTGGAGTA	gagcttggttctgtccctatagCTTCAGCTTCCCGATATCCGACGGTAGTGTNNNNNNNNNagcctctggtaaaaaaag	ERCC-00138.0	ERCC-00138
163	AGAAGGAGCTAAAGAAAAC	CCCCGTCCATTAAGTTGCTCC	CTACAAAAAGAGAATGTTGAATTAATCCCATTAGTTACTGTTAAGGAGCTACAATCCACTCAATAAATCTAAAAACCTCTTAGTCCATAGGGGAAACCCCTATTGGGATACT	ccccgtccattaagttgctccCTTCAGCTTCCCGATATCCGACGGTAGTGTNNNNNNNNNagaaggagctaaagaaaac	ERCC-00138.2	ERCC-00138
164	TCTCTTTTTTAACCTTACCA	ATCTTTCCACAGCATCCCAG	AATTTCTCTAATTTGCTAACATCTACATTTTTATCCTTTAAAATTTCTTTTATTGGTTCTATGAGTGCAATTTTTTTAAGTAAGTCTTCAATATCCTTCTTTTTGAAGTTAA	atctttccacagcatcccagCTTCAGCTTCCCGATATCCGACGGTAGTGTNNNNNNNNNtctcttttttaaccttacca	ERCC-00138.3	ERCC-00138
165	TTTGGCAACTCCTCCTC	GCCCTTCATCTGGTGTTTTGTAG	CAATTTAAATTTTAAATCTAAAACATCCACACAATTAATCCCATCAACACTCATCCAAGATAAAAATCCTCTCTGTGGAGTAATCATAATAGATGGGAACAAATTACTCCTT	gcccttcatctggtgttttgtagCTTCAGCTTCCCGATATCCGACGGTAGTGTNNNNNNNNNtttggcaactcctcctc	ERCC-00138.4	ERCC-00138
166	GCACACCGGGATAAATAGG	TCTATCGGTGACGCCTCCAAG	AAGGAAACATCCGCGGGTCTTACGGTGAAGCTGTGGGACCGCTTCTGTACACGGCGTCCAATCAAGGGGCTTGGCATTTGGCCCAGATCGAAAGTGTTGAACCACAAACGAC	tctatcggtgacgcctccaagCTTCAGCTTCCCGATATCCGACGGTAGTGTNNNNNNNNNgcacaccgggataaatagg	ERCC-00117.0	ERCC-00117
167	CGCTAGACCGCATTAATA	GGGCCTTGAGGGAATGTCACTA	CCACATCTGGGCTTAGAAGCCCCTCGGTGCTCCAGGGAGGACGGATCGGAATTAAACGTGATATGGAACTTTAACTGATCAGGCCTTGCCCTTACTAATGGCGCGTTGTAAC	gggccttgagggaatgtcactaCTTCAGCTTCCCGATATCCGACGGTAGTGTNNNNNNNNNcgctagaccgcattaata	ERCC-00117.1	ERCC-00117
168	ATTGTAGCTCTCCTCGT	GCTGATCTCTGTAGTGTGTTGTG	ACCACAGTCTTGCAAATACTGTCATAGCTATGGAACCGCCCCGACGCCGGGATTATGGCCTCTCATGGACTCAGTGTGATCAGAACCTGCTCGAGTGGGGACTGGATGCAGA	gctgatctctgtagtgtgttgtgCTTCAGCTTCCCGATATCCGACGGTAGTGTNNNNNNNNNattgtagctctcctcgt	ERCC-00117.2	ERCC-00117
169	CAAATACTCACTGGTAACGG	GGACAGGCCCGACCTTAGCC	CTTGAACTCATGCTAATTCCATTATAGTTCTTTAAACATAAGCTTTGCCCTCGGGGCCCATCCCCTGAACCATGCGGTGAGTCACGTACGCAGACCTGAAAATTAAAGATCC	ggacaggcccgaccttagccCTTCAGCTTCCCGATATCCGACGGTAGTGTNNNNNNNNNcaaatactcactggtaacgg	ERCC-00117.3	ERCC-00117
170	TACGGTCCGGGCTTCT	GATGGACAAGGCTTCCTATGAGTG	GCCGAAAGGTCCATTAAACAGACAGAAGGATAAATGGCTCCAGCGGATACGCGCATATTCGGTTATCGCAGTTACCGTGCAAAACTGCATCCCCGCTGGGATAAGCACATGA	gatggacaaggcttcctatgagtgCTTCAGCTTCCCGATATCCGACGGTAGTGTNNNNNNNNNtacggtccgggcttct	ERCC-00117.4	ERCC-00117
171	ACAACTACCAACTGGATTT	CCTCATGCTCATAGATGTCAA	AATGGAGTGCAAACCGTTCCAAACAATGGGCAGTCAGTTGGCAGTTTCTCTCCTCTCAAAATCTTATCACATATACAACCTTTAGGAATTTTCTCTTTAATCTCTGGAATAT	cctcatgctcatagatgtcaaCTTCAGCTTCCCGATATCCGACGGTAGTGTNNNNNNNNNacaactaccaactggattt	ERCC-00075.0	ERCC-00075
172	AAAGCCAGCAACAACCAT	TCCATAACTGGAGGAGTCTGCC	TGGAGCTTTGTATTTTTCACACAACCCATAATAAGGCTTTAATCCGGTGATTGTTGAAACATGTCCTGGGCATATAAATGCATCTAAATAAACTCCCTCATTTAACAAGAAC	tccataactggaggagtctgccCTTCAGCTTCCCGATATCCGACGGTAGTGTNNNNNNNNNaaagccagcaacaaccat	ERCC-00075.2	ERCC-00075
173	TGGTTTCAAGACCTATTGCC	CACTTCCCGGCACTCTATAC	ACAAAAACAAACTTCTTATCTCTCTCCTTCTTAGCCATCTTTACTGCTTCACTTATACTATAGACAATTCTAACATCACAACCCTCAGATTGCTTTTCCATCAAAGATTTTT	cacttcccggcactctatacCTTCAGCTTCCCGATATCCGACGGTAGTGTNNNNNNNNNtggtttcaagacctattgcc	ERCC-00075.3	ERCC-00075
174	TTTGAGTTGTTACACAAAC	TCTTCTTCTCAGCAAGTTTGT	TGGACAACCCGGCCCTGGAACAACGGTTATATTCTCTGGCAGAACATCCCTAATCCCATACTTACAGATCGTGTGCTCATGACTTCCACAGACGTGCATAATCTTTAATTTA	tcttcttctcagcaagtttgtCTTCAGCTTCCCGATATCCGACGGTAGTGTNNNNNNNNNtttgagttgttacacaaac	ERCC-00075.4	ERCC-00075
175	GGTTTTCAAAACAATCACC	TGGTAGGGATAGATAGCCACC	ATCATGCTATTAATGATATTAAAATCCCAACTATACCAAAGAATATCCCAATTATCCATAAAACTGTAACTAAGTGAGGCTCTCTCATTGGTTTATACTTCAATATAAGCCT	tggtagggatagatagccaccCTTCAGCTTCCCGATATCCGACGGTAGTGTNNNNNNNNNggttttcaaaacaatcacc	ERCC-00074.0	ERCC-00074
176	TACTCATAACCCCAGCACT	CCAACATCTCCTGGAAAAACC	TAGATATTTTAAAGAGGCATCTATCACATAAGGCATCATTATAACTAAAAATGGGATATATTCCTTATAAACTACTGCTAAGACAGCTAAGAAAGCTCCAATTGGTAGAGTT	ccaacatctcctggaaaaaccCTTCAGCTTCCCGATATCCGACGGTAGTGTNNNNNNNNNtactcataaccccagcact	ERCC-00074.1	ERCC-00074
177	AAGAAGCGGCCATAGCC	CAACGTTATAACGGCCACTCAGT	CAGATGCGAGGTGGAAAAGTCACACTAGAGCGACACCAACATCGTTACGCTTACACACCGGACGCTTGGATCAGTGGGAAGTGCTCACGCGCGGAGCCCACTGGGCGAACAG	caacgttataacggccactcagtCTTCAGCTTCCCGATATCCGACGGTAGTGTNNNNNNNNNaagaagcggccatagcc	ERCC-00113.0	ERCC-00113
178	CAGATAAGAACCCTCCAGC	GCGTCCTAAATACACTCGCTG	TCGGGGCCTCAAACCGATATTCCATGTGGGCCAACTGCCATGTTGTGTCCAGTCGCTATCGGAGTAGCCGCGCTGGTGCCACACGACTACAACCCTCGTAATAGGGCTGCGT	gcgtcctaaatacactcgctgCTTCAGCTTCCCGATATCCGACGGTAGTGTNNNNNNNNNcagataagaaccctccagc	ERCC-00113.1	ERCC-00113
179	TTGAGCCCACGGTAAA	GCATAGCAAATGTAGGAGAGAGAG	CCCCAAATACATAAGTGTATAATGTCTCGGACCCGTCGCAACGGTTGTTAATATGACAGGCCGCTAAAGACGTTCTACTCCGCCATATGAGATAATATCCTTATCTTGAGAC	gcatagcaaatgtaggagagagagCTTCAGCTTCCCGATATCCGACGGTAGTGTNNNNNNNNNttgagcccacggtaaa	ERCC-00113.2	ERCC-00113
180	CCGACTTTTGGGTTTAGG	TGTACCAACTAGGAAGAGCGCC	GGCCTGCCGTCAGCTACAATTCATGCTTGAAGGTTTCACTAGATCGTGTTATGGACGATGACTATAGTGTAACAGGTGCAGAGCTTAACTTTGGACACATGACACTCAGTTC	tgtaccaactaggaagagcgccCTTCAGCTTCCCGATATCCGACGGTAGTGTNNNNNNNNNccgacttttgggtttagg	ERCC-00113.3	ERCC-00113
181	ACAAGCAGACAAAATCAAC	GCAGGCGTTTATTTCTGCAGG	ATGGTCATTTAGAAATCGGAGGTGTGGATGCTCTCTATTTAGCGGAGAAATATGGTACACCTCTTTACGTATATGATGTGGCTTTAATACGTGAGCGTGCTAAAAGCTTTAA	gcaggcgtttatttctgcaggCTTCAGCTTCCCGATATCCGACGGTAGTGTNNNNNNNNNacaagcagacaaaatcaac	ERCC-00145.0	ERCC-00145
182	ATTCTCATCAGTCGCAA	CAATAAGAGCAGGGAAGAACTGC	TGATTCAGCTCGCTGAGGAAGAGGGACTTTCTTTAGATGTCGTATCCGGAGGAGAGCTATATACGGCTGTTGCAGCAGGCTTTCCGGCAGAACGCATCCACTTTCATGGAAA	caataagagcagggaagaactgcCTTCAGCTTCCCGATATCCGACGGTAGTGTNNNNNNNNNattctcatcagtcgcaa	ERCC-00145.1	ERCC-00145
183	CGCGCTTCTTGAAGACC	CGATCTTCATAACGGACAAACTG	TATGTAAAGAAACGGGTCACTCCATCGATGTTCTTCTTCGGATCACGCCCGGAGTAGAAGCGCATACGCATGACTACATTACAACGGGCCAGGAAGATTCAAAGTTTGGTTT	cgatcttcataacggacaaactgCTTCAGCTTCCCGATATCCGACGGTAGTGTNNNNNNNNNcgcgcttcttgaagacc	ERCC-00145.2	ERCC-00145
184	ACATTCAGCTGCTGGGTG	GGTGCTGAATCTTGGAGGAGGT	TCCATTGCCATATCGGCTCGCAAATCTTTGATACGGCCGGTTTTGTGTTAGCAGCGGAAAAAATCTTCAAAAAACTAGACGAATGGAGAGATTCATATTCATTTGTATCCAA	ggtgctgaatcttggaggaggtCTTCAGCTTCCCGATATCCGACGGTAGTGTNNNNNNNNNacattcagctgctgggtg	ERCC-00145.3	ERCC-00145
185	GAAAGAAAATGCTTCCCGT	ATCGTTTCATCATTCGGCGTG	TACGGTTTTGACATTCCGGAAATTTGGATCGAACCGGGCCGTTCTCTCGTGGGAGACGCAGGCACAACTCTTTATACGGTTGGCTCTCAAAAAGAAGTGGATAAGCTGTACA	atcgtttcatcattcggcgtgCTTCAGCTTCCCGATATCCGACGGTAGTGTNNNNNNNNNgaaagaaaatgcttcccgt	ERCC-00145.4	ERCC-00145
186	CCTAACAAGCACGGTCCA	ACCAGGCAAGGATATTTCCGGC	CCAACGGCATTACGACTTTACGAGTTCGCAGAACAAAGACTTTGCAACTGCAGGGGAGCCCTTCGATGCATCCGAATGAGGGCGAGCGTCGCAGATTAACTTCGAGCAGTTA	accaggcaaggatatttccggcCTTCAGCTTCCCGATATCCGACGGTAGTGTNNNNNNNNNcctaacaagcacggtcca	ERCC-00111.0	ERCC-00111
187	CCTTATGTCCCGCATTAAAC	GCTCTTAAGCAGCGCACTTC	AGCACTCAGCATCTCAAACAATCACAAAACAACCCACCTCATCGTTGACCAGATGATAACGTGGGACATTATCTTTGGGCAATACCACCAAAATCGTTCTTTATGGGGTATC	gctcttaagcagcgcacttcCTTCAGCTTCCCGATATCCGACGGTAGTGTNNNNNNNNNccttatgtcccgcattaaac	ERCC-00111.1	ERCC-00111
188	GCGTTGCATGTATCGGG	AACTTCGCTGATTCCCACCACTA	TATGCCCAAGACCATACCTCCAATGCTGCAGGGGTTAAATTCTCCGTTCTCGTCTAATCTAAGAGAATTGTATAGCTTGCAGGCTAACATCCTGGGTCCAACCCCACATTGT	aacttcgctgattcccaccactaCTTCAGCTTCCCGATATCCGACGGTAGTGTNNNNNNNNNgcgttgcatgtatcggg	ERCC-00111.2	ERCC-00111
189	CCTATCTTCCAGTTTGATCG	AACATCCTCCCACTGGGTGC	GGAAACTACCCGAGGGGGATGGTGCTCAATTGGGCCTCGTCTGAACACAAGAGAGATCGCACGCGGAAACCGTTAACGCAAGAATATACAGCATATGGCATGTAAGCGAAAT	aacatcctcccactgggtgcCTTCAGCTTCCCGATATCCGACGGTAGTGTNNNNNNNNNcctatcttccagtttgatcg	ERCC-00111.3	ERCC-00111
190	ACTACCAGTCGTAAAGTAGG	AGTCGGTCAGTGGACCCCCT	CGAGCGTTGGTTGGTTCCTCTTGAAGCGAGAGAACCAAGGTGCTGGCTATTGTCCGCCCCGTCTACGGCTAACGCGGGGTTCTGCCATCCCGGTTTAGCGCAGAATAGTATT	agtcggtcagtggaccccctCTTCAGCTTCCCGATATCCGACGGTAGTGTNNNNNNNNNactaccagtcgtaaagtagg	ERCC-00076.0	ERCC-00076
191	GTCGAAAGATTGGGAACC	GATTACGGGACTGGCCGTAAGT	GCCTCTGGCTGTCACGCCCCCAGGCCCTAGGTGAGGTACTATGTGAGGTATTTTTTCAATGTTAGATCATCTATGTAGTGGATCTGAGAGATCACGTGGACCAAAGCTGATT	gattacgggactggccgtaagtCTTCAGCTTCCCGATATCCGACGGTAGTGTNNNNNNNNNgtcgaaagattgggaacc	ERCC-00076.1	ERCC-00076
192	TTAGCCACCACTCCTAC	ATTAGAGATGGTTGCACATGGGC	GACGGGCCGCATCTTGGTTATTCTCGCTAGACACGGTTCGGGAAGTGGAGCATCGTTAGCTGCCAAGATGTGTATGTTGTCGCCACTCTCGCACCGTTTTTATAGTCGTTCT	attagagatggttgcacatgggcCTTCAGCTTCCCGATATCCGACGGTAGTGTNNNNNNNNNttagccaccactcctac	ERCC-00076.2	ERCC-00076
193	TTAGATCGGTAGCTCCCG	CCCGTACTACGCCGATACAAAG	AACTAAGAGACCCTAAACGCTATCCGTGGACTGTGTAGGTAGGCCGTCGTCCTAAGTGGCCTCGTGAACTAACGCCTGCTGCTATGTCCCAATGAAGGGTACATGCCCTCTT	cccgtactacgccgatacaaagCTTCAGCTTCCCGATATCCGACGGTAGTGTNNNNNNNNNttagatcggtagctcccg	ERCC-00044.0	ERCC-00044
194	CTGGTACAGACGTGTCAG	GCGGACTCTCAAAGAACGATTC	ACGAGCCCTCGGCTAGCTCATAATTGCGGCCGTTCATATAAACCTCAGCGTCTGGTCATGTCTGTACCACAACGCTCCCGGTTCTTCGACGCTCAGTTCGGTACCCAAGATA	gcggactctcaaagaacgattcCTTCAGCTTCCCGATATCCGACGGTAGTGTNNNNNNNNNctggtacagacgtgtcag	ERCC-00044.1	ERCC-00044
195	CTCTAGGAAACACAACCCC	GTATGGAGCGTAGGTCTCGAT	GGGATTTGGGATACGCCACCAACACGAATCCAGCCGCATCGCACGCGTCGAAGTCCTCCGTGCTTGTGTGAGTCGACACATAGGATCGGGCACGGAGAGATCGGCGGTTGAA	gtatggagcgtaggtctcgatCTTCAGCTTCCCGATATCCGACGGTAGTGTNNNNNNNNNctctaggaaacacaacccc	ERCC-00044.2	ERCC-00044
196	CGATTTTACGGTGGCA	GCGAGTTTAGATTAACTGTATCTC	AACGAAGCTACCAAGTAGATGCCGACGTCGAGTGGATCCACGCAGTCCGAGACAGCGCACACTCGCTGTAGAGGGTTTCAATCCGACTAAGACGGCGGGATCTACTACTTCT	gcgagtttagattaactgtatctcCTTCAGCTTCCCGATATCCGACGGTAGTGTNNNNNNNNNcgattttacggtggca	ERCC-00044.3	ERCC-00044
197	GGTTTTCGCCGGTTAGG	ATTCACTCGTCATGGATAACCGG	TAAGGTAAAAATATGACCTTACCCTACGTTGATTGTGGTCATTACAGCAAGAGGTGGGTTATAACGCAATCTATGTTCGCATGCTATGTTATTTGACCCCTGCGGTAAGATT	attcactcgtcatggataaccggCTTCAGCTTCCCGATATCCGACGGTAGTGTNNNNNNNNNggttttcgccggttagg	ERCC-00044.4	ERCC-00044
198	ATGTTGTATTTGTTGCTTAA	GCCCTTGTTGCTTTTGCTAA	TATACCTCTAAATTTGCTATCTTCAATGCCTTCTGGATATTTTGCTGATGTAACTGTTACTGACCTTGCCCTCTCCTTGGCAAACAACTCTATTCCCATTGCCTCCAAACCA	gcccttgttgcttttgctaaCTTCAGCTTCCCGATATCCGACGGTAGTGTNNNNNNNNNatgttgtatttgttgcttaa	ERCC-00162.0	ERCC-00162
199	GCAACATTTAAGGCATAGG	CCATGCCTTTTCACTGACTGT	TTAAATTAACTGATGGTGTGTATGGGGTTTGTTTTTTCTCTTCATAGTATTTTTTATAAGCCAATAAATCTAAGTAGAAACCAACTTTGTCATCATTCTTCTTAATAACTTC	ccatgccttttcactgactgtCTTCAGCTTCCCGATATCCGACGGTAGTGTNNNNNNNNNgcaacatttaaggcatagg	ERCC-00162.1	ERCC-00162
200	ACACTTATTAATCCCCATCG	GCACCTTTCGCTATGCTGAG	TCATAATCGCTAGATTCTAGGTATTTCGGATCTTCCTAGTTATCAGAAACATGTTAATTGGGCTCGGGCGTCTGCGCCAGGCCTTCGTAGTCCATACCACGATCTGTATTTT	gcacctttcgctatgctgagCTTCAGCTTCCCGATATCCGACGGTAGTGTNNNNNNNNNacacttattaatccccatcg	ERCC-00071.0	ERCC-00071
201	TCCTGGTTTGGCGTCAAA	AGCATGACCTGCTAACCTGCAT	CAACTTCCAAGATTATCTCATACTATAAAAAGACGACATGCACCGCCGTCCTTAAGTGCTTACGACAGAGGGTCGTTATCTCTCTCGGTCTCGGTGCGCCTCTTCACGGAGC	agcatgacctgctaacctgcatCTTCAGCTTCCCGATATCCGACGGTAGTGTNNNNNNNNNtcctggtttggcgtcaaa	ERCC-00071.1	ERCC-00071
202	GATGCGTGAGCAAAGGTG	AGACTTAGATCAGCGAGCAGGT	CTAACTCTTTTCATAACCCGGAGATGAACTACCACGCTTCCTGCGTGGGTCCCGCGAAAACGAAGCAAGGAGATTCTTCGCGACCTGGCCCATTCACTACATAACAGAGTTA	agacttagatcagcgagcaggtCTTCAGCTTCCCGATATCCGACGGTAGTGTNNNNNNNNNgatgcgtgagcaaaggtg	ERCC-00071.2	ERCC-00071
203	TTCGAGGGCTTATCGGT	GCAACCGCGTCCTAATGTATATA	GATACTGTGTAATCCCTTCGGCGAAAGATGTATGCGTGAGCATTAAATTTACGTGTTTCCTATATCGGACGCCTAATCTTTACCCGAGAAAGATATCTCTGTAAGTTTTCAA	gcaaccgcgtcctaatgtatataCTTCAGCTTCCCGATATCCGACGGTAGTGTNNNNNNNNNttcgagggcttatcggt	ERCC-00084.0	ERCC-00084
204	ATGACCCGGACGGGAC	GCCGGTATCTACCAGCAAAACATA	GCCCGCGCTCACACAGGTATCTGGCGTGTACACCCGAATCGGCGGGGCTCGGCGACACAAAATGCTTCTAACTCGCTGTGAATCTACTGCAGAACTATGGGTTTGCTAGCGC	gccggtatctaccagcaaaacataCTTCAGCTTCCCGATATCCGACGGTAGTGTNNNNNNNNNatgacccggacgggac	ERCC-00084.2	ERCC-00084
205	GGGCGTGATTGAAGGTA	GACAGACGTTTGGAGCCTTAATC	GGCTAACATTAGTCATCTGGTAGGGCATATTTTACAAACGGTCTAGGCTGCGGTTCAGATAGGGACTGATATACTTGATGTGCCCCCGTTCTTCAGCGTGCAGCTATGCAGC	gacagacgtttggagccttaatcCTTCAGCTTCCCGATATCCGACGGTAGTGTNNNNNNNNNgggcgtgattgaaggta	ERCC-00084.3	ERCC-00084
206	AAAGCAGATTCAGTAGCAG	GGAGGATAGGTCAGGTGCGTT	ATGCCGTTCAAAAGGTCGATTTAAGTAGAAGTGCGTTTTATAAATACAGGGATGCTGTTTTTCCATTCTACACCATGGTAAAAGAACAAATTATCACACTTTTCTTTCATTT	ggaggataggtcaggtgcgttCTTCAGCTTCCCGATATCCGACGGTAGTGTNNNNNNNNNaaagcagattcagtagcag	ERCC-00099.0	ERCC-00099
207	ACCAGACCATTCCGCTTC	GGTTCAGGTGCATAAGGGAGAG	AAGGCAGAGCAAATGTGACACTGTCTATCAGTACGTCGGCATGGAAGAAGACATTCATACATTAATGAATAAGCTCAGGAAGTTTGATTTTGTAGAAAAGGTTGAAATATTA	ggttcaggtgcataagggagagCTTCAGCTTCCCGATATCCGACGGTAGTGTNNNNNNNNNaccagaccattccgcttc	ERCC-00099.1	ERCC-00099
208	AGGTCCAGCAGCTACATT	GTTCCTTTGGAAAATGCTTTAG	TACACATCTAGCAGTCAGTTCTTGTTTTCAAAACGGCGCCGAACATGTTGCTTACCGCACCATTCCGGAGTGTATAGATGCAGCCGTTGCAGGCGAAGTTGATTTCGCTTTT	gttcctttggaaaatgctttagCTTCAGCTTCCCGATATCCGACGGTAGTGTNNNNNNNNNaggtccagcagctacatt	ERCC-00099.2	ERCC-00099
209	TGACGTTGCCGATTCAC	CTTCCGTTCCATATGAATACGCC	CAGCACTTGCTCGTCCATCCCTCAAGAGAGAATGCATGGAAAGAGCTCGACAAAATTTACTCACATTCACACGCGATTGCGCAATGCCATAAATTTCTTCATCGACACTTTC	cttccgttccatatgaatacgccCTTCAGCTTCCCGATATCCGACGGTAGTGTNNNNNNNNNtgacgttgccgattcac	ERCC-00099.3	ERCC-00099
210	CAGTGACCATCCCGAG	CTCCCGATGAAAACATATCTTTTG	CTGAATATCGGGGTCATTGCCAATGATATGGCAGCTTCTACATACGAATTAAAAATCGTGAAACGGGATATACAGGATTATAGGGACAATCATACAAGATTTGTTATCCTGT	ctcccgatgaaaacatatcttttgCTTCAGCTTCCCGATATCCGACGGTAGTGTNNNNNNNNNcagtgaccatcccgag	ERCC-00099.4	ERCC-00099
211	GGGCGCTGCATAGAGT	GATGTATTGATTCCAGGGGCCATG	GCTGTCTGCATTTTCTTGGAGAAATTTAAACCTGTCAAAAATTGAGTCACGTCCGACTAAAACCGGATTAGGCCATTATTTCTTTATTATTGATATTGAGAAAGCGTTTGAT	gatgtattgattccaggggccatgCTTCAGCTTCCCGATATCCGACGGTAGTGTNNNNNNNNNgggcgctgcatagagt	ERCC-00099.5	ERCC-00099
212	AGAAAATGTTGAACTTCCAC	GTTGAGTGGAGGGCAACAAC	TGATTTTTAAATATAGGGGAGCAATGAGCGGAGAAGAGAGGAGGAAGAGAGCTTTAGAATGCTTAAAGATGGCAGAGTTGGAGGAGAGATTTGCCAATCACAAACCAAATCA	gttgagtggagggcaacaacCTTCAGCTTCCCGATATCCGACGGTAGTGTNNNNNNNNNagaaaatgttgaacttccac	ERCC-00054.0	ERCC-00054
213	TATTAGAACCCGTGAAGGC	CTGTGCTTACACCAACAGGGC	CCAAGTAACAGGCCCAGGGTTAACATGTACGGAACATACTCCTTCCACGGAAGATTGGGGATGAAAGTTGATACCCAAACTTCATTAACACAAAGGCGATGTGGGCCGAGTA	ctgtgcttacaccaacagggcCTTCAGCTTCCCGATATCCGACGGTAGTGTNNNNNNNNNtattagaacccgtgaaggc	ERCC-00157.0	ERCC-00157
214	GCTTATCCGGTGGTGATTG	CGAGGCTTTGGGGGTAGCTTT	CAGCCAGGGCGGAAGTGAACACGCTTGTACGATGTGTTTGCATAAGCGGTTACCACAGGCGCTACTCTCGTCGATAGCCGACTACTAATATTCAGCCGGCGCCGGTAGATAG	cgaggctttgggggtagctttCTTCAGCTTCCCGATATCCGACGGTAGTGTNNNNNNNNNgcttatccggtggtgattg	ERCC-00157.1	ERCC-00157
215	CTTATGATGGGGTATGAGGC	GCTGGACTTCTCGGAACGGT	ACGTGGCCATTCATCCGGACCCGATGCTGTCGTGCTTCTCGTTGGCAATAGCGCGGATTAGTACAGGTGACTAGTTCAGCTGTTGTTCGGATTCCAAGTAAGCTCGCATAGA	gctggacttctcggaacggtCTTCAGCTTCCCGATATCCGACGGTAGTGTNNNNNNNNNcttatgatggggtatgaggc	ERCC-00157.2	ERCC-00157
216	CGGGGGTCCGATAGCA	GAGTTATGACGATATAACGCTAGG	TCTCGCCTTAGATCCGGCGGGGGATACTTGGTCAAAGCTCACTACGGGACTAGAGTGGCTAGTGCAGATGCGCAGCGCAGATATGCTATACGAGATGAGCTTCAAATTCATG	gagttatgacgatataacgctaggCTTCAGCTTCCCGATATCCGACGGTAGTGTNNNNNNNNNcgggggtccgatagca	ERCC-00157.3	ERCC-00157
217	ACTTTTAATGGTGCCGC	GCTCGAAGTTTGGTTATCTAGAG	TCCCAAATCCCCGATCTTGCCACGATTGCCTAAGCCGTCATGTTAGAGGCGGTCACAGCAAACCCTCAGTTTACCGGTTCGATGATTATACGATGCCGGAGCGAACGACTAC	gctcgaagtttggttatctagagCTTCAGCTTCCCGATATCCGACGGTAGTGTNNNNNNNNNacttttaatggtgccgc	ERCC-00157.4	ERCC-00157
218	TGAGTCTACATTTCTGCGA	GCCTGCGAATGAGTCGTCAGT	GTTGGTGCTCTCACTGCGGTGTCAGTGATCTCTCCGCGTGTGACATGAGTCTAGCTTCGCGGTCATGGTCTATCCCAGCGATGGATGAGACTACTCTGTACTAGATGGTCAT	gcctgcgaatgagtcgtcagtCTTCAGCTTCCCGATATCCGACGGTAGTGTNNNNNNNNNtgagtctacatttctgcga	ERCC-00143.0	ERCC-00143
219	ATGTGAAGTGCTAGGCTAG	GATAGGCGTCTTGGCCGCTAT	TATTGACATCTACGGGCGGCTATTGACGAACTCTCCGGTATATGCTCTACATCTGCAGGGAATTGCCGACCATATATGGGTCTTGCTGATACGCTAGGGTGCTTGCTACTTA	gataggcgtcttggccgctatCTTCAGCTTCCCGATATCCGACGGTAGTGTNNNNNNNNNatgtgaagtgctaggctag	ERCC-00143.1	ERCC-00143
220	GCGACGTGTCTGGTATAT	CGCTGAATGTCTAGGATTCTCG	GGCGACTGTGTCCGTCTATACGCATACTGGTCCACATATAGACATACTTCCACGACATGACAAAGCGTGCTCCTACATAGCACGAGCGTCTCCTAAATAGATCCGGTCTTAT	cgctgaatgtctaggattctcgCTTCAGCTTCCCGATATCCGACGGTAGTGTNNNNNNNNNgcgacgtgtctggtatat	ERCC-00143.2	ERCC-00143
221	TGAACAAAACCGGCTACC	GCGATAGATAGGCCTAAGTGGG	AGCATGTCGTATTTCGCCACCCATATAAACCCCACTTCGTCCTCAAGGAATCCAAAAGTCGGACGGCGTGGCTTGTCATCTTCGTCAGAAGGTTCGAAACCAGTAAAAAGAC	gcgatagataggcctaagtgggCTTCAGCTTCCCGATATCCGACGGTAGTGTNNNNNNNNNtgaacaaaaccggctacc	ERCC-00039.0	ERCC-00039
222	CTCATGTTCAGCCCACG	GTACTGTCCTAAGAGATTGGCTG	CTGCATTGGTAGGCTGTTAGAAGCCGTGACCGAACAGGGTATGATGACCTCGCCATGGGCACCCTTGTATTCTCGGGGGCGGATGTAGAAATCAAAGCTGTTTACTAACCAT	gtactgtcctaagagattggctgCTTCAGCTTCCCGATATCCGACGGTAGTGTNNNNNNNNNctcatgttcagcccacg	ERCC-00039.1	ERCC-00039
223	CGTGCGCATTTTCGTGA	GGTTTGCCTCTTGTACTGAGGGT	ATCATGTATAGTGGTTCTCGTTAGATACACATGTAAGCTGAATGGGGCCCTACCCAACCGGTTGGGTCTATAAGGCAGATGTGCGACGCACCTATTGGTAGGCCAATCTTAT	ggtttgcctcttgtactgagggtCTTCAGCTTCCCGATATCCGACGGTAGTGTNNNNNNNNNcgtgcgcattttcgtga	ERCC-00039.2	ERCC-00039
224	TCCCACGAAAGAGTTAAC	CGTGTGTAGGTGAGCCATGTTG	CTATACGCTCAGATGGCGCCATGGTGCGTTCGGAGCCACTTTCTGCGAATTGTCCACCACTGCCCTCTCGTGTGATGATCAACATACTATCTTCTGCGGAGACCACCACTCA	cgtgtgtaggtgagccatgttgCTTCAGCTTCCCGATATCCGACGGTAGTGTNNNNNNNNNtcccacgaaagagttaac	ERCC-00058.0	ERCC-00058
225	AACTTACATAAGACCGGAAC	GACGGGCTTGGATATTGCCG	TCGAGAGTCTGGCATCATCGTGAACAGAGGCACGAGAGTGAGCTGTGAGTCCTGACTGAGCATGTCTCGAAAACTGTGATAGATTAAGCCATGGACCAAGGACCAAGAGATC	gacgggcttggatattgccgCTTCAGCTTCCCGATATCCGACGGTAGTGTNNNNNNNNNaacttacataagaccggaac	ERCC-00058.1	ERCC-00058
226	CTCAGCCGTCCATCACTT	CACCCGAGGTCCTTTTTATGGC	CGACCGGGGTTAAGCTAAGATCTGGTGGCGGTAGCCCGTCAAACGAATTGGCATCGGACAAGACAAATCAACCAAAGAATCTACGGTTGCCATGCCATGGTCTGCGTAACGA	cacccgaggtcctttttatggcCTTCAGCTTCCCGATATCCGACGGTAGTGTNNNNNNNNNctcagccgtccatcactt	ERCC-00058.2	ERCC-00058
227	ACATCAAGCGACAGCGA	CACCAAGATAAGTGGTGTCACGA	CAAAGAAGGCGGGAAAACTGTGGACTCCCGGCTATGTCAAATACGCTGAGTCACCCAACAGAAACGTTATCCGCTTGGCAAACGAATACATGGAAAGTGGGGCCGGTCGGAT	caccaagataagtggtgtcacgaCTTCAGCTTCCCGATATCCGACGGTAGTGTNNNNNNNNNacatcaagcgacagcga	ERCC-00058.3	ERCC-00058
228	GGATGGTACATCGTCATT	GATAAAGAGGCTCGGCACCATG	GCTATTGGATGCAAGACGAATCCTGGCAACAGCCCTCCGGACTCAGTAGGTCCATGGATTTAACTACAACAGGAAGCCGGTCAACTGTGGAAGACTACCAGTATTCGAGCTG	gataaagaggctcggcaccatgCTTCAGCTTCCCGATATCCGACGGTAGTGTNNNNNNNNNggatggtacatcgtcatt	ERCC-00058.4	ERCC-00058
229	CCGATCTCTGCAAACTCC	GGCGTTAGTTAAAGCAGGCTTG	TATTGTCAGGGGTGGTGGACGGTATAGGGTTTTGCGCCTACCTGAATGCAAGGGCTTACCTCCAACGGCTTAGATGTGCCTAGAAGGTACGCCCTTCAGTCAAGACCGGCCC	ggcgttagttaaagcaggcttgCTTCAGCTTCCCGATATCCGACGGTAGTGTNNNNNNNNNccgatctctgcaaactcc	ERCC-00120.0	ERCC-00120
230	CCCAGTAACCCATCAACC	GAGTGACACGCGTTGACGTTAC	ATTACCGTATAGACTTATCCGAGTGTGATCAAATAACGCTGAGCCTTATGATCCTCGTCGACCCAACAACCGCCGGATATACGTTGGGATATAAACGAAACACGTACCGCGC	gagtgacacgcgttgacgttacCTTCAGCTTCCCGATATCCGACGGTAGTGTNNNNNNNNNcccagtaacccatcaacc	ERCC-00120.1	ERCC-00120
231	GGATTGCCCCAACAGAC	GAGACCCTTACCCTTTACCGGTC	GGCCTAGCCCATCGAACTAGGGAAATGAACTATATCGTAACCAAGCCGGGTAGCTGCGGTGGTGCTAGACTAGATGTTAGCGTTCAGTCGAGCTGTTACGTGTAACGCCATT	gagacccttaccctttaccggtcCTTCAGCTTCCCGATATCCGACGGTAGTGTNNNNNNNNNggattgccccaacagac	ERCC-00040.0	ERCC-00040
232	GAGCACACCCTCTCTAT	GATATTCTATGGGCAGCGATGGG	GCTGCGTCTATGCCTTCCGGGTGGTTGAGGTGAGCCATGTGGTCTTAGAATCCGGTTGTATTAGACAGTATTGTGCTTGACGTCGTGGTATCGGGTGGTTGTGAAGGATACA	gatattctatgggcagcgatgggCTTCAGCTTCCCGATATCCGACGGTAGTGTNNNNNNNNNgagcacaccctctctat	ERCC-00040.2	ERCC-00040
233	TTCAACTTTATCCTCTTCT	CAGCCTTTCCATGACTTTCTC	TTTCTTGGTGTTGAGAAGATGCTCTGCCCTGGTCTTCTCCTGTCAAGCTCTTTTTGGATATCCTCTTCAGATAAAGGCAGATTAGTTGGACATCCATCAACAACTGCTCCAA	cagcctttccatgactttctcCTTCAGCTTCCCGATATCCGACGGTAGTGTNNNNNNNNNttcaactttatcctcttct	ERCC-00164.0	ERCC-00164
234	TTCATCCCTGCCTCTG	CAATCTACCCTTCTCATCAGGAGC	TGCAGATTGCCTTTAACTCAGCCCCTACACATCCTTCAGTCATCTTAGCTATTTCTTCTAAATTGACATCTTCCGCTAAATTCATCTTTCTTGTATGAATCTTCAATATCTC	caatctacccttctcatcaggagcCTTCAGCTTCCCGATATCCGACGGTAGTGTNNNNNNNNNttcatccctgcctctg	ERCC-00164.2	ERCC-00164
235	ATTGCAGGGTCTAAAATGTC	GCGTCTGTTCTCTTTGCTGC	AGGCCTGTTTGCGGCCCCAATTATCTTAACATCTCCCCTTGCATCGAATCCATCCATCTCTGCCAACAACTGCATTAATGTTCTCTGAACTTCCCTATCTCCACCAGTTAAA	gcgtctgttctctttgctgcCTTCAGCTTCCCGATATCCGACGGTAGTGTNNNNNNNNNattgcagggtctaaaatgtc	ERCC-00164.3	ERCC-00164
236	TTTAACTAACGGAGCCC	GTAAAGAGAATACCTTTTGGTGG	CCTCTCCAATAAACTTCTTAACCAATTCAGAACCAACAACTCTTATAAAGGTAGCATTTGTTTCTGTAGCAACAGCTTTAGCTAATAATGTCTTTCCAGTTCCTGGTGGCCC	gtaaagagaataccttttggtggCTTCAGCTTCCCGATATCCGACGGTAGTGTNNNNNNNNNtttaactaacggagccc	ERCC-00164.4	ERCC-00164
237	AAAAAGCGAGAATAACGC	GTTTAACTGGTCGGTAGGTGGC	CTAAGGGATGTACAATGGATGTTGATTATGCCTTCGGGAATGAGGGATGATTTGCGAAAAACAAGTCAATACCTAACCAAATCCGCTAATGGACACCCGTAATCGTGCCCAA	gtttaactggtcggtaggtggcCTTCAGCTTCCCGATATCCGACGGTAGTGTNNNNNNNNNaaaaagcgagaataacgc	ERCC-00024.0	ERCC-00024
238	GGCGCGACACTATAAGTT	GATCTTGATCGAGCATACGGCT	TACAACTGCGAGAATTGACACTATGAGCGCGCATACTGGGGCCAGAATAGGCAATACCATGTGCGTCCCTGTGTGAACAGCTCGCGGCCATCAGAAGTTGGGATTGACGCAT	gatcttgatcgagcatacggctCTTCAGCTTCCCGATATCCGACGGTAGTGTNNNNNNNNNggcgcgacactataagtt	ERCC-00024.1	ERCC-00024
239	ACGCTCTAAAAGGGTTAT	GTCGTCACTCTGTATGTCCGTG	GCCGCTGAGGCGGGACCATAGTCAGGAAGTTTGTCCGATCCGCTCCAGTTGTCAAGAGTAGAGGATTTCGTGTTCGCCGATACTGCCGAAAACGTCATACCGAAGCAATTCT	gtcgtcactctgtatgtccgtgCTTCAGCTTCCCGATATCCGACGGTAGTGTNNNNNNNNNacgctctaaaagggttat	ERCC-00016.0	ERCC-00016
240	TGCAGAGACATAGCTCG	CATTGACACGAGGTTCGTAGATG	CGCACTCCCTGTGTGATGCCGGTCGGCCGACACATGCTTCAATGTGCCTTGAACTTGCATTCGAAAGAATGTCCTTATCTTGATCGGCCATTGTAATGCAACGCTCTCCTTT	cattgacacgaggttcgtagatgCTTCAGCTTCCCGATATCCGACGGTAGTGTNNNNNNNNNtgcagagacatagctcg	ERCC-00016.1	ERCC-00016
241	GGGGGAACCTACAATTGTTC	GCATGGACGGGGGAGAACAG	GCCGCATGGTCCGAAGGCGCCATGTCCCTCAGCGGAGCGACAACAATTACTACTGGAGCTATTGTAAATACGCAGCAACAAGCGTCCAGACATTTGCCGCTGACCTCCAGTC	gcatggacgggggagaacagCTTCAGCTTCCCGATATCCGACGGTAGTGTNNNNNNNNNgggggaacctacaattgttc	ERCC-00016.2	ERCC-00016
242	CACGGAATCAAGGAAGA	GTGTGACTGGTGTTCCTGTCGTA	ATTACCAATTTTACCTGTAACGAAACCAATTTATTACTGACGCAGAGTGAATCACATCTATAGCGGTTACGACCCTCCAGAGTGATCCGACGGCGATGTGTCTTTGACCCCC	gtgtgactggtgttcctgtcgtaCTTCAGCTTCCCGATATCCGACGGTAGTGTNNNNNNNNNcacggaatcaaggaaga	ERCC-00016.3	ERCC-00016
243	CCTTACGCACCAGAAGG	GCTTGGTACAGAGTTACAAGCCC	GATCTGCATACCAGGCGGAGAACTTGGAAGGCGGCTAGATCACTGAATTGCGGGAATCGGCATTTCGCATTCTTAGGATCTAAACCTTAGACCTCCGCGTGCGATTGCACCT	gcttggtacagagttacaagcccCTTCAGCTTCCCGATATCCGACGGTAGTGTNNNNNNNNNccttacgcaccagaagg	ERCC-00012.0	ERCC-00012
244	CAGAGTGTCAGGTGTTAC	GTAAATTGCGGGTTTGAAGCCG	GCGCGATTGAGCCGTCAGAAGAATCGATAGAGCCGCGTCGGGACCTTGATGGTATCTCTGCCTCAGCTAACCTGCTAGGTCCGTCCCCTGGGGATGATCAGGACTGCGGATA	gtaaattgcgggtttgaagccgCTTCAGCTTCCCGATATCCGACGGTAGTGTNNNNNNNNNcagagtgtcaggtgttac	ERCC-00012.1	ERCC-00012
245	CTCCTTTCCCGTTCATG	GTATAGTTAACGCCCTGTCCACT	CAGATACTTCAACTGTGACTAGTGGGGTTCGGGAGCACCCGCACTACTTCATTCTTGGCGGTGGGCCACTTTATGTGACTGTACATGGGACTTCTACTCATACCAATGTAAA	gtatagttaacgccctgtccactCTTCAGCTTCCCGATATCCGACGGTAGTGTNNNNNNNNNctcctttcccgttcatg	ERCC-00012.2	ERCC-00012
246	GATTCACCTGTCCTGCG	CTGGGTTATCCTAGGGGATGTTT	GGTCCGCGTCACAGCCTATTCTGAGGCTCTAAAGACTATGCGAACCAGGTGTCCCAGTCGATCAGACGACGAAGTCGGGAAGGAAGCATGGATACCAAAAAGGCTTTATATA	ctgggttatcctaggggatgtttCTTCAGCTTCCCGATATCCGACGGTAGTGTNNNNNNNNNgattcacctgtcctgcg	ERCC-00012.3	ERCC-00012
247	CATGAACATCGCAGAGG	GCAGATGCAGTAACCATAGGCAC	AGAATCCTGCATGACTGAATGCGCAGAGCAACTGTCACCACGTGGTTAATGAGAAGGCAGAACTCAACAGACAGCTCTGGATCTGCTGCATCCCAGGGCAAGAATCAGGAAA	gcagatgcagtaaccataggcacCTTCAGCTTCCCGATATCCGACGGTAGTGTNNNNNNNNNcatgaacatcgcagagg	ERCC-00098.0	ERCC-00098
248	GCTATTACCATGGTCGGG	CGACCAGTCTCCCGAAAGTACA	CCCAAACATAAGTGGACAGCTAGAACGATTTCTCAAGCCTGGCAACGTGGGTTAGAACTCCAACCCCTCGCACGTAGTATGGCGCTGGAGTAAAGAGCGCTCTGTTAGCAAG	cgaccagtctcccgaaagtacaCTTCAGCTTCCCGATATCCGACGGTAGTGTNNNNNNNNNgctattaccatggtcggg	ERCC-00098.1	ERCC-00098
249	CTAGTCATCCTGAATCCGG	TCAGCAGAGTGTTGTGTTCGG	CCTATCAAAGGAATGCGTGGCAGGTCAAGTGACGAGAGTGGAAGAGCTTCCCGTTGACAAGCGGCAAGTAGACTGTGCCTACCCGGGCTTTCCAGACCTAAGATATCTGCAT	tcagcagagtgttgtgttcggCTTCAGCTTCCCGATATCCGACGGTAGTGTNNNNNNNNNctagtcatcctgaatccgg	ERCC-00098.2	ERCC-00098
250	CAAACTCGATCATTGATGAC	CGCAGGAGGCAGGCTGTATT	TACTCGACAAAAGAGGGTGGTATACAGAAAGAGGCTTGTGTCGCCGGAAACGCTTATCCGCACAGTAAAACCTCCCCAGATGACCTTCTCCCTCATAATCACTTAATCTGAG	cgcaggaggcaggctgtattCTTCAGCTTCCCGATATCCGACGGTAGTGTNNNNNNNNNcaaactcgatcattgatgac	ERCC-00098.3	ERCC-00098
251	TATTTGGCCGTTCTGCC	ATCAACTCAAGGACAAGTTGACG	GATTCTCAGCTAGCAAACCAAGATCGTACTACGTACGCGCCTGGATAGATCGACGGCTGTTTAATAAGAGTCACTCCAGGCCTGTGCTAGGATCAGGGCGACCATGCCAAAT	atcaactcaaggacaagttgacgCTTCAGCTTCCCGATATCCGACGGTAGTGTNNNNNNNNNtatttggccgttctgcc	ERCC-00098.4	ERCC-00098
252	TGCGTCTCCTCAGTAGGT	CCTGCGATACTGAAGATGCACC	CTGCGACTGATCCTAGTGCAATGCGTCTGAGCCTGAGCTACAGCGATATAGCCTGGATTGTGAGCGTATTTGCTGTCAGAACCTCAGCTCATCATGTATGATGCTGTACCAT	cctgcgatactgaagatgcaccCTTCAGCTTCCCGATATCCGACGGTAGTGTNNNNNNNNNtgcgtctcctcagtaggt	ERCC-00057.0	ERCC-00057
253	AATGCGAGCGAGTCGA	GTAGTCACAGGTGCTCAGATATAG	ATCCAATGCCGTAGCTGCGATAACGATGCCGCTGACTCTACGGTAATGCACGATCCTCTACATTGATAGCAGATAGTCTAACGGGATAGCATAAGTGCAAGGCTCCTAGCAT	gtagtcacaggtgctcagatatagCTTCAGCTTCCCGATATCCGACGGTAGTGTNNNNNNNNNaatgcgagcgagtcga	ERCC-00057.1	ERCC-00057
254	GGATGGCACTCGTCATTAG	GCAGTGCGGCCTATGTCTCAT	AGTGATGTTCTCGGATCGACACTGCTGGTCTGCGAATGACTCGCATTCACTAACATGGAGCATCGTTATCTAAAGGGGATGCACGTTATCGTCGAGTGGCCGTCATGTCTAT	gcagtgcggcctatgtctcatCTTCAGCTTCCCGATATCCGACGGTAGTGTNNNNNNNNNggatggcactcgtcattag	ERCC-00057.2	ERCC-00057
255	GGCTCGAATGTTGCACAC	GTCCCCAGTGCCCTAAGATGGT	GTCTGCGTAATGGTGACCGCTAGTCCCACATGGTGCTTCGTAGCCACAAATGTCGTTAGGTAGACCGACGTTATCGCGCTATACCCGATGTCAACGCGAGTTAGACCGTATC	gtccccagtgccctaagatggtCTTCAGCTTCCCGATATCCGACGGTAGTGTNNNNNNNNNggctcgaatgttgcacac	ERCC-00057.3	ERCC-00057
256	TGATGGGCGGCTGGTT	CAAATGTTACTCGTGTGTGCAAGA	ACCCGTATATGGGCTCGGTTGACCTCTATTGGGCGTTGTTGACCCGAATTCGGTATCCTCGTCGTTAAATGGCGAACGTCGTCTGCTATAGGCAAACGTCTGTCGGTCATGG	caaatgttactcgtgtgtgcaagaCTTCAGCTTCCCGATATCCGACGGTAGTGTNNNNNNNNNtgatgggcggctggtt	ERCC-00057.4	ERCC-00057
257	CGTCGGCTGATCGTGG	CGGATAGGTCTCAGAAAAACGAAA	TTTTACTAGGCTAGACTAGCGTACGAGCACTATGGTCAGTAATTCCTGGAGGAATAGGTACCAAGAAAAAAACGAACCTTTGGGTTCCAGAGCTGTACGGTCGCACTGAACT	cggataggtctcagaaaaacgaaaCTTCAGCTTCCCGATATCCGACGGTAGTGTNNNNNNNNNcgtcggctgatcgtgg	ERCC-00002.0	ERCC-00002
258	GATTCCATGCCTAGATGTG	GCCTTTTGGGTCCTGTATCCC	ATACACGTTTCTGGAAACTGCCTCGTCATGCGACTGTTCCCCGGGGTCAGGGCCGCTGGTATTTGCTGTAAAGAGGGGCGTTGAGTCCGTCCGACTTCACTGCCCCCTTTCA	gccttttgggtcctgtatcccCTTCAGCTTCCCGATATCCGACGGTAGTGTNNNNNNNNNgattccatgcctagatgtg	ERCC-00002.1	ERCC-00002
259	GACCACCTGAAACGGGC	GCGGGAAGGAGACATAACGATAG	ATCGTCGCTCTTCGTTGTTCGTCGACTTCTAGTGTGGAGACGAATTGCCAGAATTATTAACTGCGCAGTTAGGGCAGCGTCTGAGGAAGTTTGCTGCGGTTTCGCCTTGACC	gcgggaaggagacataacgatagCTTCAGCTTCCCGATATCCGACGGTAGTGTNNNNNNNNNgaccacctgaaacgggc	ERCC-00002.2	ERCC-00002
260	GGCTTCCTTCCGCAGTC	CACAACCTGCGATCACCTTATAC	AAAACCGCGCAATTATCCCCGTCCTGATTTACTGGACTCGCAACGTGGGTCCATCAGTTGTCCGTATACCAAGACGTCTAAGGGCGGTGTACACCCTTTTGAGCAATGATTG	cacaacctgcgatcaccttatacCTTCAGCTTCCCGATATCCGACGGTAGTGTNNNNNNNNNggcttccttccgcagtc	ERCC-00002.3	ERCC-00002
261	TGTTGGGTATGCTGTTC	GCCGTTATATGGAATCATTGGAG	GATTTCTTAAAGGACTGAATATTCGGTGGCAGTATGGGATTTCTAAAAATAATGTTAAGAATTTTTGCTGGTTTTTTGCGACGTTGGTGTTGTATTCTATAGCTCCATTATG	gccgttatatggaatcattggagCTTCAGCTTCCCGATATCCGACGGTAGTGTNNNNNNNNNtgttgggtatgctgttc	ERCC-00046.0	ERCC-00046
262	AACAACAACATCCACACT	GCTTATGAATTTGTGGAGTGAG	ACTACTCCTTGTCATATTTCTTCCTGAATTGCTGATTCTTATTGGATTTCTGATATTTCCTATTGTTATGGGCTATTACATCTCTAAGGAATTGGTGAAGTAAAATGGTGAA	gcttatgaatttgtggagtgagCTTCAGCTTCCCGATATCCGACGGTAGTGTNNNNNNNNNaacaacaacatccacact	ERCC-00046.1	ERCC-00046
263	GCGTTTGTATCTGCCATT	TCTTCTCATAACCGTCTCCGAA	ATAAAGAAGTTTCCTCCAGCAACTCCTTTCTTAATTCCAAACTTAGCTTCAGTTATAAATTCCCCTCCCATGATTGGGATTTTATAAACTTTTCTTCCATATAATTCATCTT	tcttctcataaccgtctccgaaCTTCAGCTTCCCGATATCCGACGGTAGTGTNNNNNNNNNgcgtttgtatctgccatt	ERCC-00003.0	ERCC-00003
264	ACATGTTAAGACACACTGCC	TCCTGCTTCTGCTGGACACA	CCAATCTCTCTAACATTTGATGCTCTAACTCTGACTTTTTAGGGTGGCATATCTGTATTATAAATCCTGGTCTTCCATCTGGTGTTTTTGATGGAGGGACATATTTCTCAAT	tcctgcttctgctggacacaCTTCAGCTTCCCGATATCCGACGGTAGTGTNNNNNNNNNacatgttaagacacactgcc	ERCC-00003.1	ERCC-00003
265	ATAGTTTATCTTAGGGGCT	GAGGGATAGAATTGAACGGCA	ATTAATATCTTATCATTTGGTTTTTAATATTCGATAAATCCATAAATAAAAATATATCAACAATAATTTTAAATAATCTAAGTATAGGTAATATAACAATTAAAAAGATTTA	gagggatagaattgaacggcaCTTCAGCTTCCCGATATCCGACGGTAGTGTNNNNNNNNNatagtttatcttaggggct	ERCC-00003.3	ERCC-00003
266	GAGGAAATTGTGTTTTTGC	GCCAAGGCAGTTGCTGATTTA	CAATTTAAGACCTAATTTAATAGTTAAACCATTAACCTTAGTTGTTCCAAGGCATAATATAGAGAGTGAGATACAGGATGAGCTATTTCAGGGAGTTATTCAGTATGCAGTT	gccaaggcagttgctgatttaCTTCAGCTTCCCGATATCCGACGGTAGTGTNNNNNNNNNgaggaaattgtgtttttgc	ERCC-00043.0	ERCC-00043
267	CAGAGGTTCCAATAACCAA	GCTTTGCATCCATTAGTTGGA	TTTAAATAAAAGAAAACTCTTCCAATACTTCTATGCCTCAGCAAAGTTAGCTATAAACAGAGCTTTAAATGAATATCCTTCAAAAGAGAAGGTAAAGAAAGAGAAATATAGA	gctttgcatccattagttggaCTTCAGCTTCCCGATATCCGACGGTAGTGTNNNNNNNNNcagaggttccaataaccaa	ERCC-00043.1	ERCC-00043
268	GTCCCAACTATGGAGAATT	TGATGGCTTTATTGTTGCTGA	TGGAATTTTTGTTACAAACAATTCCAAATAGCGACCACATCATCTTAGAGGCTGGAACACCACTAATTAAAAAGTTTGGTTTAGAGGTTATTGAAATAATGAGAGAATATTT	tgatggctttattgttgctgaCTTCAGCTTCCCGATATCCGACGGTAGTGTNNNNNNNNNgtcccaactatggagaatt	ERCC-00043.2	ERCC-00043
269	AAGTGGAGTAGCACCAA	GCCAGATGTTGTTATCTTGCATA	AATCAACAATAATTAAAGCTATCCACGAATGTCAAAAATGTGGTTTAATCAGCTATTTGGATATGATGAACGTCTCTGAACCTCAAAAATTATATGATTCATTAAAATTAAA	gccagatgttgttatcttgcataCTTCAGCTTCCCGATATCCGACGGTAGTGTNNNNNNNNNaagtggagtagcaccaa	ERCC-00043.3	ERCC-00043
270	TGGAATTAAAAAGGAATGG	CAAAAGACCCAGGAAGAGTAA	AAATTTAAGGAAAACTGCTTATTAGCAATTGCTGGAGGAGTTGGTGTGGAGAATGTTGAAGAGCTTTTAAAAGAATATCAAATATTAATCGTTGGTAGAGCAATTACAAAAT	caaaagacccaggaagagtaaCTTCAGCTTCCCGATATCCGACGGTAGTGTNNNNNNNNNtggaattaaaaaggaatgg	ERCC-00043.4	ERCC-00043
271	CGGAATGCACGGAATGTC	GGTGGATAGGCACTGAGTACAG	ATAAGCAGAAGGACGTGATGTGCAACCTACTCCCCTTTCCCAAGTAAATGTACGGGAATTATCGTTTCGTTACCGACAACCATGGGGCCACGTGGCCAGTTTGCCCCTATTA	ggtggataggcactgagtacagCTTCAGCTTCCCGATATCCGACGGTAGTGTNNNNNNNNNcggaatgcacggaatgtc	ERCC-00022.0	ERCC-00022
272	GTCACCGATTGTGACTAGT	AGTCCCCCTTCTGCTCAGAGG	TGACCCTATCACCCCTACTGTGTTCAGACGTCGTTCTACTAAAGGCCCGTGCCGCCGGAAGCTCATTTAAAAAGAACTCGTAAGTAAGCCGGCGACATATCTAGCAAAACAT	agtcccccttctgctcagaggCTTCAGCTTCCCGATATCCGACGGTAGTGTNNNNNNNNNgtcaccgattgtgactagt	ERCC-00022.1	ERCC-00022
273	TGCAGGACGTTGCTATATC	GCGGAGTTAAGGTCATTGGGG	ACTTCTGGCCGTCCTTATGGGTTACCCCTCGCGAGTGCCATCGCATCGACTGACACACCTGCATTCTATTTTATGCTCTACTGACGGCGACGAGTTTTTTGTAGCGTCGATC	gcggagttaaggtcattggggCTTCAGCTTCCCGATATCCGACGGTAGTGTNNNNNNNNNtgcaggacgttgctatatc	ERCC-00022.2	ERCC-00022
274	TAATATTGTTAAGGCAGGCG	GCATGCTGGCGTAGACAGGT	TTCTGTACTTACTCGATCGTTCATAGCCCCACGACATAGTTTTTAGTCATTACGTAGCCGTTATAGAAACTCACCTGTTGTAGAAGGTTACAACCAGATCGTCTTACTTATG	gcatgctggcgtagacaggtCTTCAGCTTCCCGATATCCGACGGTAGTGTNNNNNNNNNtaatattgttaaggcaggcg	ERCC-00112.0	ERCC-00112
275	GTCCTCTGTTCCCCTGGT	GATCGCAATCTCTGACGTCAAC	GAAAACGTCGCTTCACTCCGGTAAGGGCGAATGTAATGACCGTATTCTAAGGTACGGATCTACACTATGTGCGGGCGAATAGACTCGGGCCCGTAGCGGGGAGCAAATACTT	gatcgcaatctctgacgtcaacCTTCAGCTTCCCGATATCCGACGGTAGTGTNNNNNNNNNgtcctctgttcccctggt	ERCC-00112.1	ERCC-00112
276	GTACCACTAACGTCCGTG	GCCTACGGTAAGTTGCTAGGCT	TGATTTTAACCGGTAGGAATAAACACCGTCTTATACAGCTACGTTTTTCGATTTACTACCGAGCCGTTTGCGAGAACATATGGATTGGGAAATAGGCTCGAGTCCACATACA	gcctacggtaagttgctaggctCTTCAGCTTCCCGATATCCGACGGTAGTGTNNNNNNNNNgtaccactaacgtccgtg	ERCC-00112.2	ERCC-00112
277	GAGCATACTCATGAAAGCG	TCTCCGCTTCAATCATGCAAT	CTGCTACTATGATAAGAGTACACGTACAGGTCTCGCCCGATTGGATTATGGCGAGCTGCCGCATTGACGGACATACCTTTGAACGTAATCGCGCACGAGTGCGGATTAAGAT	tctccgcttcaatcatgcaatCTTCAGCTTCCCGATATCCGACGGTAGTGTNNNNNNNNNgagcatactcatgaaagcg	ERCC-00112.3	ERCC-00112
278	AAGAGTGAGACGAAGAG	CTTGGACGTAGTACTCTGCAGTG	TATTCATCGAGCGCCAGGTAAGATAGTGCCACTCTAAGCATCGGTATCTAGCTTTAGTAACCTTCTCGATGGGGAATACACCTCTGCTTAACGGTCTTAATAATTGACGCGT	cttggacgtagtactctgcagtgCTTCAGCTTCCCGATATCCGACGGTAGTGTNNNNNNNNNaagagtgagacgaagag	ERCC-00112.4	ERCC-00112
279	TCGATCATGCTCACCCAT	CTACCCTAGCTGACCGCTAATG	AGTTTATCTGCATCACTCGTACTGAAATGCTCACATCGCAGGTAGAGCAGCATCGTAGAGCGTCAAGCTGCATCCTAGCGTCATGAGTCATAGTACCTCATGCTCACGTGAT	ctaccctagctgaccgctaatgCTTCAGCTTCCCGATATCCGACGGTAGTGTNNNNNNNNNtcgatcatgctcacccat	ERCC-00165.0	ERCC-00165
280	TCACCGCTATCTCGTAAG	GCGTATCTCTCTCTAGTAGACC	GGGTCCGTCTGTTGAGTTAGGCCTCCTCTCGTTGGATGTGAGCTCGGTTGCTTGGATGGTGCAGCTTACTTCGCGTACCTGCTGTTTGCATCAGTCCTCTGCATCTATAATC	gcgtatctctctctagtagaccCTTCAGCTTCCCGATATCCGACGGTAGTGTNNNNNNNNNtcaccgctatctcgtaag	ERCC-00165.2	ERCC-00165
281	CCGAATGGACTATCGCTC	GCCATGTCTGTCAACTGTACTG	CTCGATATGTACGGATAGGCCACGGCATGTACGAGCATAAGCCGAACTGCACGAGCATACCCGACACTGATCTGAGAGTCGCTTAAATCATCTGCGTGTCTTAGAGCTTATC	gccatgtctgtcaactgtactgCTTCAGCTTCCCGATATCCGACGGTAGTGTNNNNNNNNNccgaatggactatcgctc	ERCC-00165.3	ERCC-00165
282	CGAAACAGGTCGCAGATA	GCGGCTAGGTGTTTCCTACAGT	AATGTGGAGCAGATTTACGTTGAGGGCCTTCTGGGGACCCAAAGGATGAACGGGGTGTTGTTTCAGAGCGAATAGAGCGATCACCAACGCGCACGTCTCTTTTTAAGATTGA	gcggctaggtgtttcctacagtCTTCAGCTTCCCGATATCCGACGGTAGTGTNNNNNNNNNcgaaacaggtcgcagata	ERCC-00079.0	ERCC-00079
283	TTAGGGTTTACATGGCTCG	CTTGGACTGGTACGAGAGCCC	ATACCGAAACGTGACCGGTACGACGTTCATTTCCTCTGCTTTGGAGTTATCAATTCGTGACCCCGATCATCCAGTCCAGAAGTCGCGGCCCGAAGATCAAAGACGCTACTGA	cttggactggtacgagagcccCTTCAGCTTCCCGATATCCGACGGTAGTGTNNNNNNNNNttagggtttacatggctcg	ERCC-00079.1	ERCC-00079
284	GAAGTTTGATAAGCGTGTTC	GGTCTCGTGCTGAGCCTTCG	TAGATTGGAACTTACCACTGTTAAATACACGACGCCCATCTCCAAATCGCACGCAACAGGGGGCTTCCACCAGATACTCCCCAGGACAGGTGGAGATACCAACCACGAAGGA	ggtctcgtgctgagccttcgCTTCAGCTTCCCGATATCCGACGGTAGTGTNNNNNNNNNgaagtttgataagcgtgttc	ERCC-00079.2	ERCC-00079
285	CCAGGTGCAAGAAATGCA	CTGGGCGTAGCTTACAAGGACT	TATCCCGGCCTACCCCCTTAGCAATCGACATTTGTCTTTGCTGGACGCGCATGATTGAGTTATACGGAACTTCGCAAAAGTATTCCCTTTGTGGTCCGTGCGCCATGCTCCT	ctgggcgtagcttacaaggactCTTCAGCTTCCCGATATCCGACGGTAGTGTNNNNNNNNNccaggtgcaagaaatgca	ERCC-00078.0	ERCC-00078
286	AGGGTCACAGTGTGTGG	CGTCTAAGAACGGACCAGTGTAG	TAGACGAAATGATCGTGGGCTGAGGGAATTAGGAGGCGCCGGTCCAATAGTCGATAACACCTGACGGAAGTACGGCTGCAGGATCTAATCATATAGTTCAGAATTGCACGCG	cgtctaagaacggaccagtgtagCTTCAGCTTCCCGATATCCGACGGTAGTGTNNNNNNNNNagggtcacagtgtgtgg	ERCC-00078.1	ERCC-00078
287	GGGGTGCACAATCCAG	GGTACCCTCAGTCTGTATTTCATG	GCAAAGTCCGTTAGAAGGTCAACCTTGTGGGTGCAGCGCTTTGCTCCTAAAGATTCGCTCCTCGGGAGCGACGCGACTGCTAGGGACTGGTAAAACGTTGGGCGCTGTCCAA	ggtaccctcagtctgtatttcatgCTTCAGCTTCCCGATATCCGACGGTAGTGTNNNNNNNNNggggtgcacaatccag	ERCC-00078.2	ERCC-00078
288	GTCTCCGAGGACTGTAATG	ACCACGCAGTCATTACGCGTA	TCTTTTGCGAGACAGGAAAGGTTGGGCGGTGTACGTCACCTCTACGGTCGAGGCTTGGGTGTATCATGGAGTAATCTATATTCCTTACACGCTTGCTTGCTCCTACCATACA	accacgcagtcattacgcgtaCTTCAGCTTCCCGATATCCGACGGTAGTGTNNNNNNNNNgtctccgaggactgtaatg	ERCC-00078.3	ERCC-00078
289	CTTACCGCACATAGGTAAC	GAGGTCTCGTCTTCGTGAGTG	CTATTCGTGACTAGCAGGCCTTATTCCGGTGCTATGAGTATCTTACCTGGTCTAGGTATCTAATTCGTGGGTCGGGTACTACATTCGTGCGATGGGTCCTCGCTTCGTCTAT	gaggtctcgtcttcgtgagtgCTTCAGCTTCCCGATATCCGACGGTAGTGTNNNNNNNNNcttaccgcacataggtaac	ERCC-00163.0	ERCC-00163
290	ACGAACGTATGCCGCA	GAGGAGCATTTCGTGAATACTGAG	TATTCGGAACGTCGCCTGGAAATTCGCCACCTAGATCGAAATTATCGGAACTCGTCGCTTATTTACGAACCTTGGGAGCCGTTCCTAAAGCTGAGTCTGGTTTCTTATTAGC	gaggagcatttcgtgaatactgagCTTCAGCTTCCCGATATCCGACGGTAGTGTNNNNNNNNNacgaacgtatgccgca	ERCC-00163.1	ERCC-00163
291	TCAAGTACCTTAGCTCGTC	GATACGTTGCGCTCTTTGGTA	GGACGCTTTAGATGACTTATCCATAGTCCTAAGTCCGGCGCCGGTTAAGCCGCTATTAGCGTGTGTGGACTCTCTCTAGGAGCGGCTTCGCACAAATTACTGCTCAATCCTA	gatacgttgcgctctttggtaCTTCAGCTTCCCGATATCCGACGGTAGTGTNNNNNNNNNtcaagtaccttagctcgtc	ERCC-00059.0	ERCC-00059
292	GCCTCGTTCTCGTGTAG	CACGGCTATAAAACAGCGTCATC	AATATCAGCTAATAGGGTCGGCTCAACAGTGTATCCGGTGGACAAGCACTGACACGCGATGACGTTCGTCAAGAGTCGCATAATCTCAGAATCCGTACAGCCGCATCGGGTT	cacggctataaaacagcgtcatcCTTCAGCTTCCCGATATCCGACGGTAGTGTNNNNNNNNNgcctcgttctcgtgtag	ERCC-00059.1	ERCC-00059
293	CCGCAACCCTGAAGCA	CGTTGCGATAACCTCATATAGTCC	GTGAGCGTGGTTGAGTAACCACGTACTAGAAGTCCAAGGATGGTTGCAGTAGCTAGCTCAATTGCCATTGCTGGAATAGTGTCGGTAAACCACGCACCGGGGAGCCGCGTTT	cgttgcgataacctcatatagtccCTTCAGCTTCCCGATATCCGACGGTAGTGTNNNNNNNNNccgcaaccctgaagca	ERCC-00160.0	ERCC-00160
294	ATTCACCACCGTGTAGGA	ACAGTAGTACTAACAGCAGACC	GTTATGCGCCTTATCGCGAAGGTAGTTACTCTTGCCAGTGGGCATGAAATTGCGAGCTTGCCCTAGTAGCGTTAGTACCGTCATAAGCCACTCTAAGAGATCGAAATTTTAT	acagtagtactaacagcagaccCTTCAGCTTCCCGATATCCGACGGTAGTGTNNNNNNNNNattcaccaccgtgtagga	ERCC-00160.1	ERCC-00160
295	CTACTTCCATTAAAGTTCG	ATGGGGAGTGTGTGTTCTTTA	AGGACAAATGCGGTCTGATTCAGTCCTATAGCGAGGCCATTGCAGTGTGGTCTGCCGTGGTCGGCTCGATAATACCATGATAACTACTGACTGCGCAGTTGTAGCGACCGCA	atggggagtgtgtgttctttaCTTCAGCTTCCCGATATCCGACGGTAGTGTNNNNNNNNNctacttccattaaagttcg	ERCC-00160.2	ERCC-00160
296	TGGCAGAACGAACACCA	CAGAAACACAACCGGATGTCTTG	CATTTTGACCTTGTAGGGGCCATAGACCATACATACGATCAGCAAAAATTATCTGATGTGATGCCTGTTGAGTCAGATGCTTTCATTTACACAGATATCCTTGCCTGTTTTA	cagaaacacaaccggatgtcttgCTTCAGCTTCCCGATATCCGACGGTAGTGTNNNNNNNNNtggcagaacgaacacca	ERCC-00014.0	ERCC-00014
297	ACAAAAATTGCATTAGAGC	GCTCGGTGCGATACTGATGAT	ACGTAGTCCGTCCAGTTGTCGGAACAACCGGTTTCTCAGAAGCTGATTTAAAAGAGCTCACATCTTTAACAGAAGAAAAAGGGATCGGAGCCATCATCGCGCCAAATTTTGC	gctcggtgcgatactgatgatCTTCAGCTTCCCGATATCCGACGGTAGTGTNNNNNNNNNacaaaaattgcattagagc	ERCC-00014.1	ERCC-00014
298	ATGACCAGAAGCTTGACG	GCAAAACGGTATTCGCTTGCAC	CACCAAGCGGAACTGCGCTTAAAACAGCGGAAATGATTTCAGAAGTCCGTAAAGAAAAGCAGCAAGGACATCCGGATGAAAAAGAAATTCTCCCAGGAGCAAGAGGAGCGGA	gcaaaacggtattcgcttgcacCTTCAGCTTCCCGATATCCGACGGTAGTGTNNNNNNNNNatgaccagaagcttgacg	ERCC-00014.2	ERCC-00014
299	GGCATGGATGGCCAAA	CATTGATTAGACGGGGGGATAAAC	CGCTTCAGATACGCCATGATTCTTATAACCGTGCTTCTTTCATGTCAGGCGTTAAACTGTCAGTCGAACAAGTCATGAAGATTGATCAGCTTGTGTATGGTTTAGAAAATAT	cattgattagacggggggataaacCTTCAGCTTCCCGATATCCGACGGTAGTGTNNNNNNNNNggcatggatggccaaa	ERCC-00014.3	ERCC-00014
300	GGTTCAATTTACGACTGCC	GAGACCAGCAAATCGGTGCAC	TATCGGGATATTTTAAAGAATCATGATCTATACGCAACCGGAACCACAGGGTTGAAAATTCATGAGGCGACAGGTCTTCAAATTGAACGTTTTCAATCCGGCCCTTTAGGGG	gagaccagcaaatcggtgcacCTTCAGCTTCCCGATATCCGACGGTAGTGTNNNNNNNNNggttcaatttacgactgcc	ERCC-00014.4	ERCC-00014
301	AACCGGATGTCTCGGCA	GGGGAGAAGAGCCGAATGTATAA	TTAATCCGTTTATGTGATGTGTATTCCATTCCGCTCGCCACAAATATGGGTACTGCGGAAATTCTTGTGCGCACACTTGATGAAGGTGTTTTCGAATTCCGTGACCTTCTTC	ggggagaagagccgaatgtataaCTTCAGCTTCCCGATATCCGACGGTAGTGTNNNNNNNNNaaccggatgtctcggca	ERCC-00014.5	ERCC-00014
302	TGATGTCGAGATCGGAATG	CTGAAGCAGCCCGCATATTAG	GGCGGCACAATAGCGAAGTTTGTCAAACAGGAAAAAAAAGTAATGATATGCGATTTGACAGAAGCGGAACTCTCTTCTAACGGTACGGTCAGTTTGCGTAAAGAAGAAGCAG	ctgaagcagcccgcatattagCTTCAGCTTCCCGATATCCGACGGTAGTGTNNNNNNNNNtgatgtcgagatcggaatg	ERCC-00014.6	ERCC-00014
303	CTAATAATGAGTGATCAGGC	GCGATCTTTTCCGCCGGAAT	AATTCGGTCAATTGTCACTGTCATCAGAATCTGTCGGCCAAAAGCGGTTTTTATGCCGTATAAAAAGGATCGCCATCCGGATCACGGCAATGCGGCTGCACTGGTGGAAGAA	gcgatcttttccgccggaatCTTCAGCTTCCCGATATCCGACGGTAGTGTNNNNNNNNNctaataatgagtgatcaggc	ERCC-00014.7	ERCC-00014
304	GGTTTTCATCAGCCGG	GTATATTGAAATCGTTGAAGCGAG	ATTTTGTTATTGATATCTCGGATACAATAGAGGCAAAGAAACAAAGCCTCAACGCCTACAAAAGCCAGTTTATCCCGTCAAAGGATTCCGTTTCTACTCCTCTGACGAATGG	gtatattgaaatcgttgaagcgagCTTCAGCTTCCCGATATCCGACGGTAGTGTNNNNNNNNNggttttcatcagccgg	ERCC-00014.8	ERCC-00014
305	TGCTGAAGGCTCCAAAC	GCTCAAATTTGTCCAGGGGTGGT	GGGTCGATACCAGAAGGGTCGATTCTTTCTTCCAATACATTGTCGGTGTCAATGCTGGAGGCCCAGGAGACGAAATCCTCGGTCAGGTTGTTACTTGAAGGGTTCAACACGA	gctcaaatttgtccaggggtggtCTTCAGCTTCCCGATATCCGACGGTAGTGTNNNNNNNNNtgctgaaggctccaaac	ERCC-00069.0	ERCC-00069
306	CCGAAACATTCATAACCC	ACCCTGCAAACAATAGGTGGCC	TGCCAGTCATTATAAGCAAGCCGCTGACTTGGACACCACAACGTGTGGAACCTCAGGTAAGCTGGTCCGGGAATCTTGGTCGCGAAGCGACCCCATTGAGTAGGCAATCCAA	accctgcaaacaataggtggccCTTCAGCTTCCCGATATCCGACGGTAGTGTNNNNNNNNNccgaaacattcataaccc	ERCC-00069.1	ERCC-00069
307	GAGAGCGACGTATTGAAC	GCCCTGGTATCTATCGATTTGG	TCAAGGGACGGTGGTCCCAGGAGAGGGATTACCACATGTTGAAGCTCTTTCAAATCGATTATCCCAATCTGCGCACTGTAAGGTAACCAACCGCAATAATCCCCAGAACACT	gccctggtatctatcgatttggCTTCAGCTTCCCGATATCCGACGGTAGTGTNNNNNNNNNgagagcgacgtattgaac	ERCC-00069.2	ERCC-00069
308	TTTGGCGTCTTGTACCC	GAAACATATCCTCGCGGACTTCA	AAACACCATACTTGGGAGGGTGTTGCGGCCGCATATCAACGACTAGAGGCCGTCAGAATGAGTCTTCAACACATATCGCTGAAGAAATGTCACTCCCATGGTGGCTGATATA	gaaacatatcctcgcggacttcaCTTCAGCTTCCCGATATCCGACGGTAGTGTNNNNNNNNNtttggcgtcttgtaccc	ERCC-00069.3	ERCC-00069
309	CGTAACAACTCCCCATGC	GCTGCCATACAAATCCGGTTCC	AATTCACTCACCGAGTAGCCTATAATGGGGAATGTAGACGGGGCCCTATCTCAAATGTGTGCACCTCTATCCCCACCAAGTATAGTCGACTTAAGGGCGGATCAAATGGCGC	gctgccatacaaatccggttccCTTCAGCTTCCCGATATCCGACGGTAGTGTNNNNNNNNNcgtaacaactccccatgc	ERCC-00069.4	ERCC-00069
310	GGGCGCTGGTCAGGTAT	ACCTCGTCAGCCAAGATGATAGA	ATCGCTGGTACAGATGGCGGCAAGCATCGTTGTCACCACTTCCTTCACGATTTCCGTTAGAGCCGAGTGGTACAGCACGTACGTTATATATGGGAGTACGGACATGCTTCCC	acctcgtcagccaagatgatagaCTTCAGCTTCCCGATATCCGACGGTAGTGTNNNNNNNNNgggcgctggtcaggtat	ERCC-00137.0	ERCC-00137
311	GACTTCGAAAGATCACCGT	GCAGGTCACATCCCCCTGGTT	GCAGCTATTCAAAAAAGCAGCCGGGGAAAAGGTGGTCTCGCCCGAAAGCCATGACCTCCGATCACTCCTGGCCGGTAGTCGGTTTATTGCATATTGTACAGTTGCGCGCGCG	gcaggtcacatccccctggttCTTCAGCTTCCCGATATCCGACGGTAGTGTNNNNNNNNNgacttcgaaagatcaccgt	ERCC-00137.1	ERCC-00137
312	GCGGGAGCATTTGCGT	GCATGGACATATCCGGTAGGAAAC	ATCAGTTAATGAAGAACTCGTTCACGGCATACCTGGCAGCAGGGTGCTGAAGGACGGTGACATCATCAGTATTGATATCGGTGCTAAATTAAATGGTTATCATGGTGACTCT	gcatggacatatccggtaggaaacCTTCAGCTTCCCGATATCCGACGGTAGTGTNNNNNNNNNgcgggagcatttgcgt	ERCC-00013.1	ERCC-00013
313	AGTGACAGAGGAGTCTTT	CATGGTGTTGGTCAAGACTTGC	ATATAAAGGCTTGCAGGAAGCAAAACCAGGTGAACGTTTGTCGAATATTTCCCACGCAATACAAACGTATGTCGAAAATGAGCAGTTTTCAGTTGTTAGGGAGTATGTCGGA	catggtgttggtcaagacttgcCTTCAGCTTCCCGATATCCGACGGTAGTGTNNNNNNNNNagtgacagaggagtcttt	ERCC-00013.2	ERCC-00013
314	GGCTTAAACCTGGCATGG	GATTGCGATTACGGAAACGGTT	TTCTCGCTATTGAACCTATGGTGAACGCTGGCAGCCGCTACGTGAAAACATTGGCTGATAACTGGACGGTTGTAACGGTAGATGGGAAAAAGTGTGCTCATTTTGAACATAC	gattgcgattacggaaacggttCTTCAGCTTCCCGATATCCGACGGTAGTGTNNNNNNNNNggcttaaacctggcatgg	ERCC-00013.3	ERCC-00013
315	GCATTCAACCTCCTTATAAC	GGTCTTTGCCTTAAAGCCGC	TGCCTCTGGGGATTTTGCGTGTATCGTTGATAACGCCAAATGTCCTGTAGTTATTGCTTGAAATAATATCTTCGCCTCCTCACCTCTAACCTCTCCAACAATTAAATAATCT	ggtctttgccttaaagccgcCTTCAGCTTCCCGATATCCGACGGTAGTGTNNNNNNNNNgcattcaacctccttataac	ERCC-00168.1	ERCC-00168
316	TCTCCACCGAATCCAC	GGTGGTTTTTCCAGTAGCTACCTC	TTCTTGTAGTTCCAGCAATCCAGTTTTCATGATACAACCTAATTTCTGGAGTATCCTCAATAGATACGATTTTCATTTGAGGAAGGATGAAAAGAGAGAATGCATTTAAAAG	ggtggtttttccagtagctacctcCTTCAGCTTCCCGATATCCGACGGTAGTGTNNNNNNNNNtctccaccgaatccac	ERCC-00168.2	ERCC-00168
317	GCAAGCATCTCTGGAGAAA	GCTACCATCTGGGAGAGAACC	TACTCCCATATCTTATTAAATCTGTTGGCAATATAGGAGTGTGTGTGAATTTTCTTATTGTAAATGTTGAACCATATCTTGAGATATCCCTTCCAAGGGTTACATTTAGCCT	gctaccatctgggagagaaccCTTCAGCTTCCCGATATCCGACGGTAGTGTNNNNNNNNNgcaagcatctctggagaaa	ERCC-00168.3	ERCC-00168
318	GACTGCTGCAGCTATTG	CACTTTGGTTATAGAAGAGGCGT	TGAAAAGCGGGAAAGAGATCATTTCAAACGTAGTAGCCTCTCAAATTGAAAGCCATAAGCGCTTCGGAGGCGTTGTTCCGGAAATTGCTTCAAGACATCATGTTGAACAAAT	cactttggttatagaagaggcgtCTTCAGCTTCCCGATATCCGACGGTAGTGTNNNNNNNNNgactgctgcagctattg	ERCC-00041.0	ERCC-00041
319	AACAGAAGGTCCGGGACT	GTAGAAGACATCGTGTTCCCGG	GGTGGGAGCGCTTCTTATCGGAGTGAATGCCGCTAAAGCATTGAGCTTTGCATATAACATTCCGTTAGTAGGCGTTCATCATATAGCCGGTCATATATACGCGAACCGTCTT	gtagaagacatcgtgttcccggCTTCAGCTTCCCGATATCCGACGGTAGTGTNNNNNNNNNaacagaaggtccgggact	ERCC-00041.1	ERCC-00041
320	GATCATTTGAAGTCATTGGG	ATATTCCGCTTCCTCGCGCA	GAAACCCTTGATGATGCGGCAGGAGAAGCCTACGACAAAGTGGCGCGGACGATGGGATTGCCATATCCGGGTGGACCGCAAATTGACAAGCTAGCTGAAAAAGGGAATGACA	atattccgcttcctcgcgcaCTTCAGCTTCCCGATATCCGACGGTAGTGTNNNNNNNNNgatcatttgaagtcattggg	ERCC-00041.2	ERCC-00041
321	GGATTGAAGTCTGCGGT	GCGGCAAAGGAATATGATGTCAA	GATCAATACGCTTCATAATGCATCCCAAAAAGGGCAAGAGATTGCTCCGGAAGATTTGTCTGCCAGTTTCCAAAATAGTGTGATCGATGTCTTGGTAACCAAAACGGCGCGC	gcggcaaaggaatatgatgtcaaCTTCAGCTTCCCGATATCCGACGGTAGTGTNNNNNNNNNggattgaagtctgcggt	ERCC-00041.3	ERCC-00041
322	AGAGCTGCATTAGAAAAG	GCGGTGCATATGATATGAATGG	GAATTTGCCCAGCATGAAGGGATTACGCTTGTCATTCCTCCATTAGCTTTATGCACGGATAATGCTGCGATGATTGCTGCTGCTGGTACAATTGCTTTTGAAAAAGGAATTC	gcggtgcatatgatatgaatggCTTCAGCTTCCCGATATCCGACGGTAGTGTNNNNNNNNNagagctgcattagaaaag	ERCC-00041.4	ERCC-00041
323	GTCTATCTGACGCCAGTTG	TTAGCCACCAGTTGGCGTTAG	CCATTGGACGGGATGTCGAGGGTTTGCGGTGGGGAACGACCATACTTACTGTCATTACGACGTGCGGGGAAATTGAGGTTAAGTTGTTTGCCACCCTACAATAACGAAGAAT	ttagccaccagttggcgttagCTTCAGCTTCCCGATATCCGACGGTAGTGTNNNNNNNNNgtctatctgacgccagttg	ERCC-00081.0	ERCC-00081
324	GTTGGTTCAGGGCTCCATA	CTCTAGTTGCACGCTGGTACA	TATACATCTGCCGTGCCCCCCTTAATCTCCATACAGACCCCCCAGGCGGAATGATAAGTCGATACCAGGACAATGACGGCTTCAACGTTTTCACTTTCCGCAGGTGGCGACC	ctctagttgcacgctggtacaCTTCAGCTTCCCGATATCCGACGGTAGTGTNNNNNNNNNgttggttcagggctccata	ERCC-00081.1	ERCC-00081
325	AACTTCCCTAATTGTTCTA	CCAAAAGCTCTTCATCACAAC	TAATTCTCTTTCAAAGAGTCCTTATCATAACCAAATACATAAACTCTAACTCTATTTCCTTTTGATTCTATTGTGCAATCAATGTCCATCCTTGATAATCTCTCACAAAGCT	ccaaaagctcttcatcacaacCTTCAGCTTCCCGATATCCGACGGTAGTGTNNNNNNNNNaacttccctaattgttcta	ERCC-00086.0	ERCC-00086
326	AGGTTTTGAACCAAGTGG	GGAGAGTTGGATGAGATTAGAA	TAAAATACATTTAGGGCATTATCTCCAAATAAAAAAGATGATTGATTTACAAAATGCTGGATTTGATATAATTATATTGTTGGCTGATTTACACGCCTATTTAAACCAGAAA	ggagagttggatgagattagaaCTTCAGCTTCCCGATATCCGACGGTAGTGTNNNNNNNNNaggttttgaaccaagtgg	ERCC-00086.2	ERCC-00086
327	AGATTGGCTTTAAAAACTAC	GTTGATGTTGCAGTTGGAGG	CTTAAAAAGAGCAAGAAGGAGTATGGAACTTATAGCAAGAGAGGATGAAAATCCAAAGGTTGCTGAAGTTATCTATCCAATAATGCAGGTTAATGATATTCATTATTTAGGC	gttgatgttgcagttggaggCTTCAGCTTCCCGATATCCGACGGTAGTGTNNNNNNNNNagattggctttaaaaactac	ERCC-00086.3	ERCC-00086
328	CCAAAAAAGGTTGTTTGTAT	GCATACGCCCAGCTGGAGTT	TCACAACCCTGTCTTAACGGGTTTGGATGGAGAAGGAAAGATGAGTTCTTCAAAAGGGAATTTTATAGCTGTTGATGACTCTCCAGAAGAGATTAGGGCTAAGATAAAGAAA	gcatacgcccagctggagttCTTCAGCTTCCCGATATCCGACGGTAGTGTNNNNNNNNNccaaaaaaggttgtttgtat	ERCC-00086.4	ERCC-00086
329	CGCGATATGAATAAGACTCT	GACCTATCGCACCGAGCGTC	AGGGGGTGTACAATTGATCGTTGCGTACGGAATCGTGCGACCTCAAAAGTTAAGCGCGAGGGTCACCTTGCTCCGCGCGAGCAGCCTTTGTCCAGGCCTAGTCCTTGCATTC	gacctatcgcaccgagcgtcCTTCAGCTTCCCGATATCCGACGGTAGTGTNNNNNNNNNcgcgatatgaataagactct	ERCC-00061.1	ERCC-00061
330	CCTCAGAGCGACTGGT	GTGGCATTATTCTCATGTTTTGCG	TTAAGTCTAGGACCGGACAAACGGTACGATTACGTCTTAGCATCAAGTGGTGCCTGATCTCGTGATAGACAACGTGAGAGTATTTGGATGTATGGCTAGTTACGCAGAGCAT	gtggcattattctcatgttttgcgCTTCAGCTTCCCGATATCCGACGGTAGTGTNNNNNNNNNcctcagagcgactggt	ERCC-00061.2	ERCC-00061
331	CGTCATTCTTGTGGTGC	GTAGTGTTACGCATACATTCGCC	AAAAAAATCACGGGCCCTGATACTGGTCGAAGTTGCGCCCTATGCTTACACGGCGCACGCCGCGGTGGAGCGATCGAGACCTCTCGGATCTGAAATAAACCCGCAACGTGAG	gtagtgttacgcatacattcgccCTTCAGCTTCCCGATATCCGACGGTAGTGTNNNNNNNNNcgtcattcttgtggtgc	ERCC-00061.3	ERCC-00061
332	GGGTCGATACTTGTTCTC	GAGGCTTAACCTGGCAGATTGT	CGTCTGAAGCGAACAACGAAGCATGTTGACCGTCTAAGATGATTTTTCCGACAGAGTGACGCATATAACACCTCTGGTCTTACAATGATTCGAAGACACGTGAGACGCACTA	gaggcttaacctggcagattgtCTTCAGCTTCCCGATATCCGACGGTAGTGTNNNNNNNNNgggtcgatacttgttctc	ERCC-00061.4	ERCC-00061
333	TGCCCATCAAAGAAGAGAC	GCTAGCTTGGTTGGGGCATCT	GGCGACCAAACGGACGACATATAGTGACATGGTCAACCCGTACGCCTGCTTCGTAAGCCGACGGTCCTTTGAAGAGGCTGGCGAATCATGTCGTTTGTGCTTACTATTACAT	gctagcttggttggggcatctCTTCAGCTTCCCGATATCCGACGGTAGTGTNNNNNNNNNtgcccatcaaagaagagac	ERCC-00048.0	ERCC-00048
334	GTAGTTATCTTCCGCGAGT	ACTGGGAATAAGACGACGTCG	TCCGCCCAATACATTGGCGGTGACTTGAGACCGCTAAAATGCACATAGAAGCCTCAAACATGGTAAGACTATAGATAAGCGGCGCGAAAACACGGCATTTGGAATGATGTGT	actgggaataagacgacgtcgCTTCAGCTTCCCGATATCCGACGGTAGTGTNNNNNNNNNgtagttatcttccgcgagt	ERCC-00048.1	ERCC-00048
335	GTGGCTTTCGTTGGGGG	GTATACTATACAATGGGTTGGGC	CGCCGTCTTTGGGGGAGATTGCGTCAATTTTGACTGTCAGATCAGCGACTAGATTTTAGGCAGATTAGTGTGCCACCTGAATCAATAGAACAATATCAGTTATGGCGGTGCA	gtatactatacaatgggttgggcCTTCAGCTTCCCGATATCCGACGGTAGTGTNNNNNNNNNgtggctttcgttggggg	ERCC-00048.2	ERCC-00048
336	CCTCTAGTCTGGGGTGAT	GTCTCAAGACCTAAGCGACAGC	CCGAGGCGCTTCTCTTATTAGGAATAGTGCAGGACCCGAAACCGCCATAGGGAAAGGGTGAGCGAGGTAGCAGCGTAATAATTCGCGGTGGGCAGGAAATGCTTAGTGTTCT	gtctcaagacctaagcgacagcCTTCAGCTTCCCGATATCCGACGGTAGTGTNNNNNNNNNcctctagtctggggtgat	ERCC-00048.3	ERCC-00048
