# Supplementary material for: Quantification of differential gene expression by multiplexed targeted resequencing of cDNA
Source: Nat Commun. 2017 May 5;8:15190. doi: 10.1038/ncomms15190 (PMC5424154; doi:10.1038/ncomms15190)
Supplement: Supplementary Data 2 — Excel file with cDNA-smMIPs for EBVs and PBMCs [file ncomms15190-s3.xls]

## Sheet: EBV&PBMC cDNA-smMIPs
	ext_probe_sequence	lig_probe_sequence	scan_target_sequence	mip_sequence	ens_gene	hgnc_gene	unique_probe_id	target_name
0	TCTGTTGGAGACCAGATGG	GAGGTGGCTCTCAGGAGGGTG	ATGGGGAACAGGTGGTCAGGGCAGAATTTCAGGCCCTGGCAGCATGGGAGCAGGGCAGAGACTGGGGAGTTCAGGTACCCAGAGATGCTGCTGGGGGAGCTGTTTTGGGAAG	gaggtggctctcaggagggtgCTTCAGCTTCCCGATATCCGACGGTAGTGTNNNNNNNNNtctgttggagaccagatgg	ENSG00000160224	AIRE	ENSG00000160224.1	ENSG00000160224
1	TTTCTTCCCAATAGGGATGG	GAGATGCTGCTGGGGGAGCT	CCCCGGGGGGTGTCTGTTGGAGACCAGATGGATGGGGAACAGGTGGTCAGGGCAGAATTTCAGGCCCTGGCAGCATGGGAGCAGGGCAGAGACTGGGGAGTTCAGGTACCCA	gagatgctgctgggggagctCTTCAGCTTCCCGATATCCGACGGTAGTGTNNNNNNNNNtttcttcccaatagggatgg	ENSG00000160224	AIRE	ENSG00000160224.2	ENSG00000160224
2	CCAGTGGGACCTGGAGG	GAGAGGAGGTAAGAGGTCCACCT	TGCTCCAGCTGCCTGCAGGCAACAGTCCAGGAGGTGCAGCCCCGGGCAGAGGAGCCCCGGCCCCAGGAGCCACCCGTGGAGACCCCGCTCCCCCCGGGGCTTAGGTCGGCGG	gagaggaggtaagaggtccacctCTTCAGCTTCCCGATATCCGACGGTAGTGTNNNNNNNNNccagtgggacctggagg	ENSG00000160224	AIRE	ENSG00000160224.3	ENSG00000160224
3	AACAGTCCAGGAGGTGCA	GGCATGGACACGACTCTTGTCT	GCCCCGGGCAGAGGAGCCCCGGCCCCAGGAGCCACCCGTGGAGACCCCGCTCCCCCCGGGGCTTAGGTCGGCGGGAGAGGAGGTAAGAGGTCCACCTGGGGAACCCCTAGCC	ggcatggacacgactcttgtctCTTCAGCTTCCCGATATCCGACGGTAGTGTNNNNNNNNNaacagtccaggaggtgca	ENSG00000160224	AIRE	ENSG00000160224.4	ENSG00000160224
4	GAGGAGGTAAGAGGTCCAC	GTGTGTGGGTCCTGAGGGTCA	CTGGGGAACCCCTAGCCGGCATGGACACGACTCTTGTCTACAAGCACCTGCCGGCTCCGCCTTCTGCAGCCCCGCTGCCAGGGCTGGACTCCTCGGCCCTGCACCCCCTACT	gtgtgtgggtcctgagggtcaCTTCAGCTTCCCGATATCCGACGGTAGTGTNNNNNNNNNgaggaggtaagaggtccac	ENSG00000160224	AIRE	ENSG00000160224.5	ENSG00000160224
5	CTCTGCACAGGGATGACC	CAGCTCTGATGAGAGAGTGCTG	TGGAGTCCCTTCTGAGCGAGCACACCTTCGATGGCATCCTGCAGTGGGCCATCCAGAGCATGGCCCGTCCGGCGGCCCCCTTCCCCTCCTGACCCCAGATGGCCGGGACATG	cagctctgatgagagagtgctgCTTCAGCTTCCCGATATCCGACGGTAGTGTNNNNNNNNNctctgcacagggatgacc	ENSG00000160224	AIRE	ENSG00000160224.6	ENSG00000160224
6	TCCCTTCTGAGCGAGCA	AGAAGGACACCTCCTTCCTCAGT	CACCTTCGATGGCATCCTGCAGTGGGCCATCCAGAGCATGGCCCGTCCGGCGGCCCCCTTCCCCTCCTGACCCCAGATGGCCGGGACATGCAGCTCTGATGAGAGAGTGCTG	agaaggacacctccttcctcagtCTTCAGCTTCCCGATATCCGACGGTAGTGTNNNNNNNNNtcccttctgagcgagca	ENSG00000160224	AIRE	ENSG00000160224.7	ENSG00000160224
7	CAGCTCTGATGAGAGAGTG	ACACCAGCCATCATGTGCCTG	CTGAGAAGGACACCTCCTTCCTCAGTCCTGGAAGCCGGCCGGCTGGGATCAAGAAGGGGACAGCGCCACCTCTTGTCAGTGCTCGGCTGTAAACAGCTCTGTGTTTCTGGGG	acaccagccatcatgtgcctgCTTCAGCTTCCCGATATCCGACGGTAGTGTNNNNNNNNNcagctctgatgagagagtg	ENSG00000160224	AIRE	ENSG00000160224.8	ENSG00000160224
8	AGAAGGACACCTCCTTC	GGAAATTAAACCCTGCCCCACTT	CTCAGTCCTGGAAGCCGGCCGGCTGGGATCAAGAAGGGGACAGCGCCACCTCTTGTCAGTGCTCGGCTGTAAACAGCTCTGTGTTTCTGGGGACACCAGCCATCATGTGCCT	ggaaattaaaccctgccccacttCTTCAGCTTCCCGATATCCGACGGTAGTGTNNNNNNNNNagaaggacacctccttc	ENSG00000160224	AIRE	ENSG00000160224.9	ENSG00000160224
9	CTTCATATTTCCTTTTCTTT	GCTCTGCCAAGATGGAGAGC	CCCTCTCTGTTCCTGCACCCAAGTTCTCTCTGTGTCCCCCTCGCGGGCCCCGCACCTCGCGTCCCGGATCGCTCTGATTCCGCGACTCCTTGGCCGCCGCTGCGCATGGAAA	gctctgccaagatggagagcCTTCAGCTTCCCGATATCCGACGGTAGTGTNNNNNNNNNcttcatatttccttttcttt	ENSG00000139352	ASCL1	ENSG00000139352.1	ENSG00000139352
10	TCCCGGGGATTTTGTATATA	GATCGCTCTGATTCCGCGAC	TTTTTTAACTTCCGTCAGGGCTCCCGCTTCATATTTCCTTTTCTTTCCCTCTCTGTTCCTGCACCCAAGTTCTCTCTGTGTCCCCCTCGCGGGCCCCGCACCTCGCGTCCCG	gatcgctctgattccgcgacCTTCAGCTTCCCGATATCCGACGGTAGTGTNNNNNNNNNtcccggggattttgtatata	ENSG00000139352	ASCL1	ENSG00000139352.2	ENSG00000139352
11	GCTTCTCGACTTCACC	GGGAGAAAAGGAAAAGAAAAAAAA	AACTGGTTCTGAGGGGCTCGGCCTGGTCAGGCCCTGGTGCGAATGGACTTTGGAAGCAGGGTGATCGCACAACCTGCATCTTTAGTGCTTTCTTGTCAGTGGCGTTGGGAGG	gggagaaaaggaaaagaaaaaaaaCTTCAGCTTCCCGATATCCGACGGTAGTGTNNNNNNNNNgcttctcgacttcacc	ENSG00000139352	ASCL1	ENSG00000139352.3	ENSG00000139352
12	GGGCTCTTACGACCCG	CATCTTTAGTGCTTTCTTGTCAGT	CTCAGCCCCGAGGAGCAGGAGCTTCTCGACTTCACCAACTGGTTCTGAGGGGCTCGGCCTGGTCAGGCCCTGGTGCGAATGGACTTTGGAAGCAGGGTGATCGCACAACCTG	catctttagtgctttcttgtcagtCTTCAGCTTCCCGATATCCGACGGTAGTGTNNNNNNNNNgggctcttacgacccg	ENSG00000139352	ASCL1	ENSG00000139352.4	ENSG00000139352
13	TTGAAACTCTGCTTCTCC	GTATCTATCCTAACCAGTTCGG	TCCAGGGCCCGATTCCCAAACCCCATGGCTTCCCTCACACTGTCTTTTCTACCATTTTCATTATAGAATGCTTCCAATCTTTTGTGAATTTTTTATTATAAAAAATCTATTT	gtatctatcctaaccagttcggCTTCAGCTTCCCGATATCCGACGGTAGTGTNNNNNNNNNttgaaactctgcttctcc	ENSG00000139352	ASCL1	ENSG00000139352.5	ENSG00000139352
14	AGCTGTAGACATTGGTTT	AATGCTTCCAATCTTTTGTGAA	ACAGTGAAACTATGCTATTCTCAGCCCTTTGAAACTCTGCTTCTCCTCCAGGGCCCGATTCCCAAACCCCATGGCTTCCCTCACACTGTCTTTTCTACCATTTTCATTATAG	aatgcttccaatcttttgtgaaCTTCAGCTTCCCGATATCCGACGGTAGTGTNNNNNNNNNagctgtagacattggttt	ENSG00000139352	ASCL1	ENSG00000139352.6	ENSG00000139352
15	CTGTACTTCTGTACACGA	GCGTCTTTTGGATGCAGAAAAC	CACCCACCACCTACATCGATGACATCACCGTCACCACCAGCGTGGAGCAAGACAGTGGGCTGGTGAATTACCAGATCTCTGTCAAGGGCAGTAACCTGTTCAAGTTGGAAGT	gcgtcttttggatgcagaaaacCTTCAGCTTCCCGATATCCGACGGTAGTGTNNNNNNNNNctgtacttctgtacacga	ENSG00000169919	GUSB	ENSG00000169919.1	ENSG00000169919
16	AACTACGCTGGACTGC	CAGTAACCTGTTCAAGTTGGAAGT	AGCGGTCTGTACTTCTGTACACGACACCCACCACCTACATCGATGACATCACCGTCACCACCAGCGTGGAGCAAGACAGTGGGCTGGTGAATTACCAGATCTCTGTCAAGGG	cagtaacctgttcaagttggaagtCTTCAGCTTCCCGATATCCGACGGTAGTGTNNNNNNNNNaactacgctggactgc	ENSG00000169919	GUSB	ENSG00000169919.2	ENSG00000169919
17	AGGGCAGTAACCTGTTCAA	GAACGCCCTGCCTATCTGTAT	GTTGGAAGTGCGTCTTTTGGATGCAGAAAACAAAGTCGTGGCGAATGGGACTGGGACCCAGGGCCAACTTAAGGTGCCAGGTGTCAGCCTCTGGTGGCCGTACCTGATGCAC	gaacgccctgcctatctgtatCTTCAGCTTCCCGATATCCGACGGTAGTGTNNNNNNNNNagggcagtaacctgttcaa	ENSG00000169919	GUSB	ENSG00000169919.3	ENSG00000169919
18	GTACCTGATGCACGAACG	CACTACCCCTATGCAGAGGAAG	CCCTGCCTATCTGTATTCATTGGAGATCCGAGGGAAGGGCTTCGACTGGCCGCTGCTGGTGAAGGACTTCAACCTGCTTCGCTGGCTTGGTGCCAACGCTTTCCGTACCAGC	cactacccctatgcagaggaagCTTCAGCTTCCCGATATCCGACGGTAGTGTNNNNNNNNNgtacctgatgcacgaacg	ENSG00000169919	GUSB	ENSG00000169919.4	ENSG00000169919
19	CTTTTGGATGCAGAAAACAA	CGAGGGAAGGGCTTCGACTG	AGTCGTGGCGAATGGGACTGGGACCCAGGGCCAACTTAAGGTGCCAGGTGTCAGCCTCTGGTGGCCGTACCTGATGCACGAACGCCCTGCCTATCTGTATTCATTGGAGATC	cgagggaagggcttcgactgCTTCAGCTTCCCGATATCCGACGGTAGTGTNNNNNNNNNcttttggatgcagaaaacaa	ENSG00000169919	GUSB	ENSG00000169919.5	ENSG00000169919
20	AGAGGAAGTGATGCAGAT	GTGGTGCGTAGGGACAAGAACC	GTGTGACCGCTATGGGATTGTGGTCATCGATGAGTGTCCCGGCGTGGGCCTGGCGCTGCCGCAGTTCTTCAACAACGTTTCTCTGCATCACCACATGCAGGTGATGGAAGAA	gtggtgcgtagggacaagaaccCTTCAGCTTCCCGATATCCGACGGTAGTGTNNNNNNNNNagaggaagtgatgcagat	ENSG00000169919	GUSB	ENSG00000169919.6	ENSG00000169919
21	ACCAGCCACTACCCCTAT	ACATGCAGGTGATGGAAGAAGT	GCAGAGGAAGTGATGCAGATGTGTGACCGCTATGGGATTGTGGTCATCGATGAGTGTCCCGGCGTGGGCCTGGCGCTGCCGCAGTTCTTCAACAACGTTTCTCTGCATCACC	acatgcaggtgatggaagaagtCTTCAGCTTCCCGATATCCGACGGTAGTGTNNNNNNNNNaccagccactacccctat	ENSG00000169919	GUSB	ENSG00000169919.7	ENSG00000169919
22	ACCGGCTTCCTCCTCC	CATTATGCTGAGGATTTGGAAAGG	TGAGCAGTCAGCCCGCGCGCCGGCCGGCTCCGTTATGGCGACCCGCAGCCCTGGCGTCGTGATTAGTGATGATGAACCAGGTTATGACCTTGATTTATTTTGCATACCTAAT	cattatgctgaggatttggaaaggCTTCAGCTTCCCGATATCCGACGGTAGTGTNNNNNNNNNaccggcttcctcctcc	ENSG00000165704	HPRT1	ENSG00000165704.1	ENSG00000165704
23	GGCCGGCTCCGTTATG	ATGGACTAATTATGGACAGGACTG	GCGACCCGCAGCCCTGGCGTCGTGATTAGTGATGATGAACCAGGTTATGACCTTGATTTATTTTGCATACCTAATCATTATGCTGAGGATTTGGAAAGGGTGTTTATTCCTC	atggactaattatggacaggactgCTTCAGCTTCCCGATATCCGACGGTAGTGTNNNNNNNNNggccggctccgttatg	ENSG00000165704	HPRT1	ENSG00000165704.2	ENSG00000165704
24	CTTGATTTATTTTGCATACC	GTAGCCCTCTGTGTGCTCAA	TAATCATTATGCTGAGGATTTGGAAAGGGTGTTTATTCCTCATGGACTAATTATGGACAGGACTGAACGTCTTGCTCGAGATGTGATGAAGGAGATGGGAGGCCATCACATT	gtagccctctgtgtgctcaaCTTCAGCTTCCCGATATCCGACGGTAGTGTNNNNNNNNNcttgatttattttgcatacc	ENSG00000165704	HPRT1	ENSG00000165704.3	ENSG00000165704
25	TGATGATGAACCAGGTTATG	GGAGATGGGAGGCCATCACA	ACCTTGATTTATTTTGCATACCTAATCATTATGCTGAGGATTTGGAAAGGGTGTTTATTCCTCATGGACTAATTATGGACAGGACTGAACGTCTTGCTCGAGATGTGATGAA	ggagatgggaggccatcacaCTTCAGCTTCCCGATATCCGACGGTAGTGTNNNNNNNNNtgatgatgaaccaggttatg	ENSG00000165704	HPRT1	ENSG00000165704.4	ENSG00000165704
26	TTGCTCGAGATGTGATG	CCATTCCTATGACTGTAGATTTT	AAGGAGATGGGAGGCCATCACATTGTAGCCCTCTGTGTGCTCAAGGGGGGCTATAAATTCTTTGCTGACCTGCTGGATTACATCAAAGCACTGAATAGAAATAGTGATAGAT	ccattcctatgactgtagattttCTTCAGCTTCCCGATATCCGACGGTAGTGTNNNNNNNNNttgctcgagatgtgatg	ENSG00000165704	HPRT1	ENSG00000165704.5	ENSG00000165704
27	TAATGACCAGTCAACAGG	GTCAGGCAGTATAATCCAAAGA	GGACATAAAAGTAATTGGTGGAGATGATCTCTCAACTTTAACTGGAAAGAATGTCTTGATTGTGGAAGATATAATTGACACTGGCAAAACAATGCAGACTTTGCTTTCCTTG	gtcaggcagtataatccaaagaCTTCAGCTTCCCGATATCCGACGGTAGTGTNNNNNNNNNtaatgaccagtcaacagg	ENSG00000165704	HPRT1	ENSG00000165704.6	ENSG00000165704
28	AAAGTAATTGGTGGAGATGA	AAGGTCGCAAGCTTGCTGGT	TCTCTCAACTTTAACTGGAAAGAATGTCTTGATTGTGGAAGATATAATTGACACTGGCAAAACAATGCAGACTTTGCTTTCCTTGGTCAGGCAGTATAATCCAAAGATGGTC	aaggtcgcaagcttgctggtCTTCAGCTTCCCGATATCCGACGGTAGTGTNNNNNNNNNaaagtaattggtggagatga	ENSG00000165704	HPRT1	ENSG00000165704.7	ENSG00000165704
29	GCACTATTGAGTGAAACA	CACCGTGTGTTAGAAAAGTAAG	TTGAACTCATATCTGTAAGAAATAAAGAGAAGATATATTAGTTTTTTAATTGGTATTTTAATTTTTATATATGCAGGAAAGAATAGAAGTGATTGAATATTGTTAATTATAC	caccgtgtgttagaaaagtaagCTTCAGCTTCCCGATATCCGACGGTAGTGTNNNNNNNNNgcactattgagtgaaaca	ENSG00000165704	HPRT1	ENSG00000165704.8	ENSG00000165704
30	TCTGCTTAGTAGAGCTTT	GCGGATTGTTGTTTAACTTGTA	TTGCATGTATCTTCTAAGAATTTTATCTGTTTTGTACTTTAGAAATGTCAGTTGCTGCATTCCTAAACTGTTTATTTGCACTATGAGCCTATAGACTATCAGTTCCCTTTGG	gcggattgttgtttaacttgtaCTTCAGCTTCCCGATATCCGACGGTAGTGTNNNNNNNNNtctgcttagtagagcttt	ENSG00000165704	HPRT1	ENSG00000165704.9	ENSG00000165704
31	CCCACAGCTTACACCATT	GAACGGCTGCCTAATTTACAGC	GGCTGCTGTTTAGCTCCCTTATATAACACTGTCTTGGGGTTTAAACGTAACTGAAAATCCACAAGACAGAATAGCCAGATCTCAGAGGAGCCTGGCTAAGCAAAACCCTGCA	gaacggctgcctaatttacagcCTTCAGCTTCCCGATATCCGACGGTAGTGTNNNNNNNNNcccacagcttacaccatt	ENSG00000185745	IFIT1	ENSG00000185745.1	ENSG00000185745
32	ACAGAATAGCCAGATCTC	CACTTTACATGGGAGTTATCCA	AGAGGAGCCTGGCTAAGCAAAACCCTGCAGAACGGCTGCCTAATTTACAGCAACCATGAGTACAAATGGTGATGATCATCAGGTCAAGGATAGTCTGGAGCAATTGAGATGT	cactttacatgggagttatccaCTTCAGCTTCCCGATATCCGACGGTAGTGTNNNNNNNNNacagaatagccagatctc	ENSG00000185745	IFIT1	ENSG00000185745.2	ENSG00000185745
33	CGTAACTGAAAATCCACA	GTCTGGAGCAATTGAGATGTCA	AGACAGAATAGCCAGATCTCAGAGGAGCCTGGCTAAGCAAAACCCTGCAGAACGGCTGCCTAATTTACAGCAACCATGAGTACAAATGGTGATGATCATCAGGTCAAGGATA	gtctggagcaattgagatgtcaCTTCAGCTTCCCGATATCCGACGGTAGTGTNNNNNNNNNcgtaactgaaaatccaca	ENSG00000185745	IFIT1	ENSG00000185745.3	ENSG00000185745
34	ACCGAAGAAAAGGCTCTG	GGCTACAAAAGGGCAGCCTAGA	TGGATAAAGCTCTTGAGTTATTAAAAAAGGCCTTGCAGGAAACACCCACTTCTGTCTTACTGCATCACCAGATAGGGCTTTGCTACAAGGCACAAATGATCCAAATCAAGGA	ggctacaaaagggcagcctagaCTTCAGCTTCCCGATATCCGACGGTAGTGTNNNNNNNNNaccgaagaaaaggctctg	ENSG00000185745	IFIT1	ENSG00000185745.4	ENSG00000185745
35	CTCACAGACCTATGTCTT	GGGCTTTGCTACAAGGCACAAA	TCGATATGCAGCCAAGTTTTACCGAAGAAAAGGCTCTGTGGATAAAGCTCTTGAGTTATTAAAAAAGGCCTTGCAGGAAACACCCACTTCTGTCTTACTGCATCACCAGATA	gggctttgctacaaggcacaaaCTTCAGCTTCCCGATATCCGACGGTAGTGTNNNNNNNNNctcacagacctatgtctt	ENSG00000185745	IFIT1	ENSG00000185745.5	ENSG00000185745
36	AGATCAGTTAAGTCCTTTG	GGGTTCTCTTGGCTGTTACTG	GACCTGATCAGCTTGATACAAGAACTACTGATTTCAACTTCTTTGGCTTAATTCTCTCGGAAACGATGAAATATACAAGTTATATCTTGGCTTTTCAGCTCTGCATCGTTTT	gggttctcttggctgttactgCTTCAGCTTCCCGATATCCGACGGTAGTGTNNNNNNNNNagatcagttaagtcctttg	ENSG00000111537	IFNG	ENSG00000111537.1	ENSG00000111537
37	ACCTGATCAGCTTGATACA	GCCAGGACCCATATGTAAAAG	AGAACTACTGATTTCAACTTCTTTGGCTTAATTCTCTCGGAAACGATGAAATATACAAGTTATATCTTGGCTTTTCAGCTCTGCATCGTTTTGGGTTCTCTTGGCTGTTACT	gccaggacccatatgtaaaagCTTCAGCTTCCCGATATCCGACGGTAGTGTNNNNNNNNNacctgatcagcttgataca	ENSG00000111537	IFNG	ENSG00000111537.2	ENSG00000111537
38	CATCGTTTTGGGTTCTC	GAAGAATTGGAAAGAGGAGAGTG	TTGGCTGTTACTGCCAGGACCCATATGTAAAAGAAGCAGAAAACCTTAAGAAATATTTTAATGCAGGTCATTCAGATGTAGCGGATAATGGAACTCTTTTCTTAGGCATTTT	gaagaattggaaagaggagagtgCTTCAGCTTCCCGATATCCGACGGTAGTGTNNNNNNNNNcatcgttttgggttctc	ENSG00000111537	IFNG	ENSG00000111537.3	ENSG00000111537
39	ATCTTGGCTTTTCAGCT	ACTCTTTTCTTAGGCATTTTGAA	CTGCATCGTTTTGGGTTCTCTTGGCTGTTACTGCCAGGACCCATATGTAAAAGAAGCAGAAAACCTTAAGAAATATTTTAATGCAGGTCATTCAGATGTAGCGGATAATGGA	actcttttcttaggcattttgaaCTTCAGCTTCCCGATATCCGACGGTAGTGTNNNNNNNNNatcttggcttttcagct	ENSG00000111537	IFNG	ENSG00000111537.4	ENSG00000111537
40	AATGCAGGTCATTCAGAT	ACTTTAAAGATGACCAGAGCAT	GTAGCGGATAATGGAACTCTTTTCTTAGGCATTTTGAAGAATTGGAAAGAGGAGAGTGACAGAAAAATAATGCAGAGCCAAATTGTCTCCTTTTACTTCAAACTTTTTAAAA	actttaaagatgaccagagcatCTTCAGCTTCCCGATATCCGACGGTAGTGTNNNNNNNNNaatgcaggtcattcagat	ENSG00000111537	IFNG	ENSG00000111537.5	ENSG00000111537
41	AGCGGATAATGGAACTC	CATCCAAAAGAGTGTGGAGACCA	TTTTCTTAGGCATTTTGAAGAATTGGAAAGAGGAGAGTGACAGAAAAATAATGCAGAGCCAAATTGTCTCCTTTTACTTCAAACTTTTTAAAAACTTTAAAGATGACCAGAG	catccaaaagagtgtggagaccaCTTCAGCTTCCCGATATCCGACGGTAGTGTNNNNNNNNNagcggataatggaactc	ENSG00000111537	IFNG	ENSG00000111537.6	ENSG00000111537
42	ATGCAGAGCCAAATTGT	AAACGAGATGACTTCGAAAAGCT	CTCCTTTTACTTCAAACTTTTTAAAAACTTTAAAGATGACCAGAGCATCCAAAAGAGTGTGGAGACCATCAAGGAAGACATGAATGTCAAGTTTTTCAATAGCAACAAAAAG	aaacgagatgacttcgaaaagctCTTCAGCTTCCCGATATCCGACGGTAGTGTNNNNNNNNNatgcagagccaaattgt	ENSG00000111537	IFNG	ENSG00000111537.7	ENSG00000111537
43	CATGAATGTCAAGTTTTTCA	GTCGCCAGCAGCTAAAACAG	ATAGCAACAAAAAGAAACGAGATGACTTCGAAAAGCTGACTAATTATTCGGTAACTGACTTGAATGTCCAACGCAAAGCAATACATGAACTCATCCAAGTGATGGCTGAACT	gtcgccagcagctaaaacagCTTCAGCTTCCCGATATCCGACGGTAGTGTNNNNNNNNNcatgaatgtcaagtttttca	ENSG00000111537	IFNG	ENSG00000111537.8	ENSG00000111537
44	CATCCAAAAGAGTGTGGA	GCAATACATGAACTCATCCAAG	GACCATCAAGGAAGACATGAATGTCAAGTTTTTCAATAGCAACAAAAAGAAACGAGATGACTTCGAAAAGCTGACTAATTATTCGGTAACTGACTTGAATGTCCAACGCAAA	gcaatacatgaactcatccaagCTTCAGCTTCCCGATATCCGACGGTAGTGTNNNNNNNNNcatccaaaagagtgtgga	ENSG00000111537	IFNG	ENSG00000111537.9	ENSG00000111537
45	ATAATAGCAACTTTTGTGTA	GCTTTATCTCAGGGGCCAAC	ATGAAAATGAATATCTATTAATATATGTATTATTTATAATTCCTATATCCTGTGACTGTCTCACTTAATCCTTTGTTTTCTGACTAATTAGGCAAGGCTATGTGATTACAAG	gctttatctcaggggccaacCTTCAGCTTCCCGATATCCGACGGTAGTGTNNNNNNNNNataatagcaacttttgtgta	ENSG00000111537	IFNG	ENSG00000111537.10	ENSG00000111537
46	CTGACTAATTAGGCAAGG	AGTGATACTATCCAGTTACTGC	CTATGTGATTACAAGGCTTTATCTCAGGGGCCAACTAGGCAGCCAACCTAAGCAAGATCCCATGGGTTGTGTGTTTATTTCACTTGATGATACAATGAACACTTATAAGTGA	agtgatactatccagttactgcCTTCAGCTTCCCGATATCCGACGGTAGTGTNNNNNNNNNctgactaattaggcaagg	ENSG00000111537	IFNG	ENSG00000111537.11	ENSG00000111537
47	AGCCAGCCAGATTTGAGA	CAGCAGCTTTCACAGAAGCTCT	AGAAGGCAAAAAGATGCTGGGGAGCAGAGCTGTAATGCTGCTGTTGCTGCTGCCCTGGACAGCTCAGGGCAGAGCTGTGCCTGGGGGCAGCAGCCCTGCCTGGACTCAGTGC	cagcagctttcacagaagctctCTTCAGCTTCCCGATATCCGACGGTAGTGTNNNNNNNNNagccagccagatttgaga	ENSG00000110944	IL23A	ENSG00000110944.1	ENSG00000110944
48	CAAACTCGGTGAACAAC	AGAAGAAGGCAAAAAGATGCTGG	TGAGGGAACCAAACCAGAGACGCGCTGAACAGAGAGAATCAGGCTCAAAGCAAGTGGAAGTGGGCAGAGATTCCACCAGGACTGGTGCAAGGCGCAGAGCCAGCCAGATTTG	agaagaaggcaaaaagatgctggCTTCAGCTTCCCGATATCCGACGGTAGTGTNNNNNNNNNcaaactcggtgaacaac	ENSG00000110944	IL23A	ENSG00000110944.2	ENSG00000110944
49	CAGCTTTCACAGAAGCTCT	CCCCCAAGGACTCAGGGACAA	GCACACTGGCCTGGAGTGCACATCCACTAGTGGGACACATGGATCTAAGAGAAGAGGGAGATGAAGAGACTACAAATGATGTTCCCCATATCCAGTGTGGAGATGGCTGTGA	cccccaaggactcagggacaaCTTCAGCTTCCCGATATCCGACGGTAGTGTNNNNNNNNNcagctttcacagaagctct	ENSG00000110944	IL23A	ENSG00000110944.3	ENSG00000110944
50	CACACTGGCCTGGAGTG	CAACAGTCAGTTCTGCTTGCAAA	CACATCCACTAGTGGGACACATGGATCTAAGAGAAGAGGGAGATGAAGAGACTACAAATGATGTTCCCCATATCCAGTGTGGAGATGGCTGTGACCCCCAAGGACTCAGGGA	caacagtcagttctgcttgcaaaCTTCAGCTTCCCGATATCCGACGGTAGTGTNNNNNNNNNcacactggcctggagtg	ENSG00000110944	IL23A	ENSG00000110944.4	ENSG00000110944
51	ATGATGTTCCCCATATCCA	ACAGGGGAGCCTTCTCTGCTC	GTGTGGAGATGGCTGTGACCCCCAAGGACTCAGGGACAACAGTCAGTTCTGCTTGCAAAGGATCCACCAGGGTCTGATTTTTTATGAGAAGCTGCTAGGATCGGATATTTTC	acaggggagccttctctgctcCTTCAGCTTCCCGATATCCGACGGTAGTGTNNNNNNNNNatgatgttccccatatcca	ENSG00000110944	IL23A	ENSG00000110944.5	ENSG00000110944
52	GACAACAGTCAGTTCTGCT	CCTACTGGGCCTCAGCCAACT	TGCAAAGGATCCACCAGGGTCTGATTTTTTATGAGAAGCTGCTAGGATCGGATATTTTCACAGGGGAGCCTTCTCTGCTCCCTGATAGCCCTGTGGGCCAGCTTCATGCCTC	cctactgggcctcagccaactCTTCAGCTTCCCGATATCCGACGGTAGTGTNNNNNNNNNgacaacagtcagttctgct	ENSG00000110944	IL23A	ENSG00000110944.6	ENSG00000110944
53	TGCTCCCTGATAGCCCT	GTCTCCTTCTCCGCTTCAAAATC	GTGGGCCAGCTTCATGCCTCCCTACTGGGCCTCAGCCAACTCCTGCAGCCTGAGGGTCACCACTGGGAGACTCAGCAGATTCCAAGCCTCAGTCCCAGCCAGCCATGGCAGC	gtctccttctccgcttcaaaatcCTTCAGCTTCCCGATATCCGACGGTAGTGTNNNNNNNNNtgctccctgatagccct	ENSG00000110944	IL23A	ENSG00000110944.7	ENSG00000110944
54	TATGAGAAGCTGCTAGGA	AGACTCAGCAGATTCCAAGCCT	TCGGATATTTTCACAGGGGAGCCTTCTCTGCTCCCTGATAGCCCTGTGGGCCAGCTTCATGCCTCCCTACTGGGCCTCAGCCAACTCCTGCAGCCTGAGGGTCACCACTGGG	agactcagcagattccaagcctCTTCAGCTTCCCGATATCCGACGGTAGTGTNNNNNNNNNtatgagaagctgctagga	ENSG00000110944	IL23A	ENSG00000110944.8	ENSG00000110944
55	GCAGCAGCTCAAGGATG	AATTACCAATACTGACTGACATG	GCACTCAGATCTCCATGGCCCAGCAAGGCCAAGATAAATCTACCACCCCAGGCACCTGTGAGCCAACAGGTTAATTAGTCCATTAATTTTAGTGGGACCTGCATATGTTGAA	aattaccaatactgactgacatgCTTCAGCTTCCCGATATCCGACGGTAGTGTNNNNNNNNNgcagcagctcaaggatg	ENSG00000110944	IL23A	ENSG00000110944.9	ENSG00000110944
56	TGCCCATGGAGCAGCAA	CCATTAATTTTAGTGGGACCTGC	CCCTGAGTCCCTAAAGGCAGCAGCTCAAGGATGGCACTCAGATCTCCATGGCCCAGCAAGGCCAAGATAAATCTACCACCCCAGGCACCTGTGAGCCAACAGGTTAATTAGT	ccattaattttagtgggacctgcCTTCAGCTTCCCGATATCCGACGGTAGTGTNNNNNNNNNtgcccatggagcagcaa	ENSG00000110944	IL23A	ENSG00000110944.10	ENSG00000110944
57	CGTCCTGGGAAGGGAGA	CACTTTGCACTGGAACTTACAAC	TCCGGAGCGAATAGGGGGCTTCGCCTCTGGCCCAGCCCTCCCGCTGATCCCCCAGCCAGCGGTCCGCAACCCTTGCCGCATCCACGAAACTTTGCCCATAGCAGCGGGCGGG	cactttgcactggaacttacaacCTTCAGCTTCCCGATATCCGACGGTAGTGTNNNNNNNNNcgtcctgggaagggaga	ENSG00000136997	MYC	ENSG00000136997.1	ENSG00000136997
58	CCACGAAACTTTGCCCATA	GACCCGCTTCTCTGAAAGGCT	GCAGCGGGCGGGCACTTTGCACTGGAACTTACAACACCCGAGCAAGGACGCGACTCTCCCGACGCGGGGAGGCTATTCTGCCCATTTGGGGACACTTCCCCGCCGCTGCCAG	gacccgcttctctgaaaggctCTTCAGCTTCCCGATATCCGACGGTAGTGTNNNNNNNNNccacgaaactttgcccata	ENSG00000136997	MYC	ENSG00000136997.2	ENSG00000136997
59	GCTTCTCTGAAAGGCTCTC	ACTCGGTGCAGCCGTATTTCT	CTTGCAGCTGCTTAGACGCTGGATTTTTTTCGGGTAGTGGAAAACCAGCAGCCTCCCGCGACGATGCCCCTCAACGTTAGCTTCACCAACAGGAACTATGACCTCGACTACG	actcggtgcagccgtatttctCTTCAGCTTCCCGATATCCGACGGTAGTGTNNNNNNNNNgcttctctgaaaggctctc	ENSG00000136997	MYC	ENSG00000136997.3	ENSG00000136997
60	GCCCATTTGGGGACACT	AACGTTAGCTTCACCAACAGGAA	TCCCCGCCGCTGCCAGGACCCGCTTCTCTGAAAGGCTCTCCTTGCAGCTGCTTAGACGCTGGATTTTTTTCGGGTAGTGGAAAACCAGCAGCCTCCCGCGACGATGCCCCTC	aacgttagcttcaccaacaggaaCTTCAGCTTCCCGATATCCGACGGTAGTGTNNNNNNNNNgcccatttggggacact	ENSG00000136997	MYC	ENSG00000136997.4	ENSG00000136997
61	AGACAACGACGGCGGT	ACATCATCATCCAGGACTGTATGT	GGCGGGAGCTTCTCCACGGCCGACCAGCTGGAGATGGTGACCGAGCTGCTGGGAGGAGACATGGTGAACCAGAGTTTCATCTGCGACCCGGACGACGAGACCTTCATCAAAA	acatcatcatccaggactgtatgtCTTCAGCTTCCCGATATCCGACGGTAGTGTNNNNNNNNNagacaacgacggcggt	ENSG00000136997	MYC	ENSG00000136997.5	ENSG00000136997
62	ACACCCTTCTCCCTTCG	GACGAGACCTTCATCAAAAACAT	GGGAGACAACGACGGCGGTGGCGGGAGCTTCTCCACGGCCGACCAGCTGGAGATGGTGACCGAGCTGCTGGGAGGAGACATGGTGAACCAGAGTTTCATCTGCGACCCGGAC	gacgagaccttcatcaaaaacatCTTCAGCTTCCCGATATCCGACGGTAGTGTNNNNNNNNNacacccttctcccttcg	ENSG00000136997	MYC	ENSG00000136997.6	ENSG00000136997
63	TTCTCTGCTCTCCTCGAC	GTTTCTGTGGAAAAGAGGCAGG	GGAGTCCTCCCCGCAGGGCAGCCCCGAGCCCCTGGTGCTCCATGAGGAGACACCGCCCACCACCAGCAGCGACTCTGAGGAGGAACAAGAAGATGAGGAAGAAATCGATGTT	gtttctgtggaaaagaggcaggCTTCAGCTTCCCGATATCCGACGGTAGTGTNNNNNNNNNttctctgctctcctcgac	ENSG00000136997	MYC	ENSG00000136997.7	ENSG00000136997
64	AGCGCCTTCTCTCCGT	AGAAGATGAGGAAGAAATCGATGT	CCTCGGATTCTCTGCTCTCCTCGACGGAGTCCTCCCCGCAGGGCAGCCCCGAGCCCCTGGTGCTCCATGAGGAGACACCGCCCACCACCAGCAGCGACTCTGAGGAGGAACA	agaagatgaggaagaaatcgatgtCTTCAGCTTCCCGATATCCGACGGTAGTGTNNNNNNNNNagcgccttctctccgt	ENSG00000136997	MYC	ENSG00000136997.8	ENSG00000136997
65	CACAGCATACATCCTGTC	GTAAGGAAAACGATTCCTTCTA	CGTCCAAGCAGAGGAGCAAAAGCTCATTTCTGAAGAGGACTTGTTGCGGAAACGACGAGAACAGTTGAAACACAAACTTGAACAGCTACGGAACTCTTGTGCGTAAGGAAAA	gtaaggaaaacgattccttctaCTTCAGCTTCCCGATATCCGACGGTAGTGTNNNNNNNNNcacagcatacatcctgtc	ENSG00000136997	MYC	ENSG00000136997.9	ENSG00000136997
66	GCAGAGGAGCAAAAGCT	AGAAATGTCCTGAGCAATCACCT	CATTTCTGAAGAGGACTTGTTGCGGAAACGACGAGAACAGTTGAAACACAAACTTGAACAGCTACGGAACTCTTGTGCGTAAGGAAAAGTAAGGAAAACGATTCCTTCTAAC	agaaatgtcctgagcaatcacctCTTCAGCTTCCCGATATCCGACGGTAGTGTNNNNNNNNNgcagaggagcaaaagct	ENSG00000136997	MYC	ENSG00000136997.10	ENSG00000136997
67	GGGTCGGTTCCTGCTA	GTGTCACTAACGGACCGTTTATCA	TTCCGGCGCCTCCACTCCGTCCCCCGCGGGTCTGCTCTGTGTGCCATGGACGGCATTGTCCCAGATATAGCCGTTGGTACAAAGCGGGGATCTGACGAGCTTTTCTCTACTT	gtgtcactaacggaccgtttatcaCTTCAGCTTCCCGATATCCGACGGTAGTGTNNNNNNNNNgggtcggttcctgcta	ENSG00000011304	PTBP1	ENSG00000011304.1	ENSG00000011304
68	GCTCTGTGTGCCATGGA	AACGGAAATGACAGCAAGAAGTT	CGGCATTGTCCCAGATATAGCCGTTGGTACAAAGCGGGGATCTGACGAGCTTTTCTCTACTTGTGTCACTAACGGACCGTTTATCATGAGCAGCAACTCGGCTTCTGCAGCA	aacggaaatgacagcaagaagttCTTCAGCTTCCCGATATCCGACGGTAGTGTNNNNNNNNNgctctgtgtgccatgga	ENSG00000011304	PTBP1	ENSG00000011304.2	ENSG00000011304
69	TGACAGCAAGAAGTTCAAA	CCAACCTCCTGATGCTGAAGG	GGTGACAGCCGAAGTGCAGGCGTCCCCTCTAGAGTGATCCACATCCGGAAGCTCCCCATCGACGTCACGGAGGGGGAAGTCATCTCCCTGGGGCTGCCCTTTGGGAAGGTCA	ccaacctcctgatgctgaaggCTTCAGCTTCCCGATATCCGACGGTAGTGTNNNNNNNNNtgacagcaagaagttcaaa	ENSG00000011304	PTBP1	ENSG00000011304.3	ENSG00000011304
70	CTCCCCATCGACGTCA	CACCATGGTGAACTACTACACCTC	CGGAGGGGGAAGTCATCTCCCTGGGGCTGCCCTTTGGGAAGGTCACCAACCTCCTGATGCTGAAGGGGAAAAACCAGGCCTTCATCGAGATGAACACGGAGGAGGCTGCCAA	caccatggtgaactactacacctcCTTCAGCTTCCCGATATCCGACGGTAGTGTNNNNNNNNNctccccatcgacgtca	ENSG00000011304	PTBP1	ENSG00000011304.4	ENSG00000011304
71	TCACCAACCTCCTGATGC	CCAGTTCTCCAACCACAAGGAG	TGAAGGGGAAAAACCAGGCCTTCATCGAGATGAACACGGAGGAGGCTGCCAACACCATGGTGAACTACTACACCTCGGTGACCCCTGTGCTGCGCGGCCAGCCCATCTACAT	ccagttctccaaccacaaggagCTTCAGCTTCCCGATATCCGACGGTAGTGTNNNNNNNNNtcaccaacctcctgatgc	ENSG00000011304	PTBP1	ENSG00000011304.5	ENSG00000011304
72	TCACCTTCACCAAGAACAAC	CCAAGCTCACCAGCCTCAAC	CAGTTCCAGGCCCTGCTGCAGTATGCGGACCCCGTGAGCGCCCAGCACGCCAAGCTGTCGCTGGACGGGCAGAACATCTACAACGCCTGCTGCACGCTGCGCATCGACTTTT	ccaagctcaccagcctcaacCTTCAGCTTCCCGATATCCGACGGTAGTGTNNNNNNNNNtcaccttcaccaagaacaac	ENSG00000011304	PTBP1	ENSG00000011304.6	ENSG00000011304
73	AGGCCCTGCTGCAGTAT	AGTACAACAATGACAAGAGCCGT	GCGGACCCCGTGAGCGCCCAGCACGCCAAGCTGTCGCTGGACGGGCAGAACATCTACAACGCCTGCTGCACGCTGCGCATCGACTTTTCCAAGCTCACCAGCCTCAACGTCA	agtacaacaatgacaagagccgtCTTCAGCTTCCCGATATCCGACGGTAGTGTNNNNNNNNNaggccctgctgcagtat	ENSG00000011304	PTBP1	ENSG00000011304.7	ENSG00000011304
74	CGCTTCAAGAAGCCGG	CGTCGTCAAAGGATTCAAGTTCTT	GCTCCAAGAACTTCCAGAACATATTCCCGCCCTCGGCCACGCTGCACCTCTCCAACATCCCGCCCTCAGTCTCCGAGGAGGATCTCAAGGTCCTGTTTTCCAGCAATGGGGG	cgtcgtcaaaggattcaagttcttCTTCAGCTTCCCGATATCCGACGGTAGTGTNNNNNNNNNcgcttcaagaagccgg	ENSG00000011304	PTBP1	ENSG00000011304.8	ENSG00000011304
75	ACTTTGCAGTTGCAGAC	GTGTAATCTAAACTTCCTTGTGG	GTCTGTGCCTAGCAATATTTCCAGTTGACCAAATATTCTAATCTTTTTTCATTTATATGCAAAAGAAATAGTTTTAAGTAACTTTTTATAGCAAGATGATACAATGGTATGA	gtgtaatctaaacttccttgtggCTTCAGCTTCCCGATATCCGACGGTAGTGTNNNNNNNNNactttgcagttgcagac	ENSG00000011304	PTBP1	ENSG00000011304.9	ENSG00000011304
76	GATTCTCCCTTCACCCCG	GCAATATTTCCAGTTGACCAAA	CCCCCAGGGCCTTCCCTTCTGCCCCCAGGCGGGCTCCCCGCTGCTCCAGCTGCGGAGCTGGTCGACATAATCTCTGTATTATATACTTTGCAGTTGCAGACGTCTGTGCCTA	gcaatatttccagttgaccaaaCTTCAGCTTCCCGATATCCGACGGTAGTGTNNNNNNNNNgattctcccttcaccccg	ENSG00000011304	PTBP1	ENSG00000011304.10	ENSG00000011304
77	TTGTGTGGCTCGCTGG	GTGTTCTCAGTAGTCCGAACTCTA	CTGCGTGGCTCGGTTCTTGTGAGCGAAGCTTTGTCCGGTTCGGCAATGGACGGAATCGTCACTGAGGTTGCAGTTGGCGTGAAGAGAGGATCTGACGAACTACTCTCAGGCA	gtgttctcagtagtccgaactctaCTTCAGCTTCCCGATATCCGACGGTAGTGTNNNNNNNNNttgtgtggctcgctgg	ENSG00000117569	PTBP2	ENSG00000117569.1	ENSG00000117569
78	GGTTCTTGTGAGCGAAGC	AGCAGCATGGTAGTTACAGCCA	TTTGTCCGGTTCGGCAATGGACGGAATCGTCACTGAGGTTGCAGTTGGCGTGAAGAGAGGATCTGACGAACTACTCTCAGGCAGTGTTCTCAGTAGTCCGAACTCTAATATG	agcagcatggtagttacagccaCTTCAGCTTCCCGATATCCGACGGTAGTGTNNNNNNNNNggttcttgtgagcgaagc	ENSG00000117569	PTBP2	ENSG00000117569.2	ENSG00000117569
79	CACTGAGGTTGCAGTTGG	GGAGAAGATAAAATGGATGGTG	CGTGAAGAGAGGATCTGACGAACTACTCTCAGGCAGTGTTCTCAGTAGTCCGAACTCTAATATGAGCAGCATGGTAGTTACAGCCAATGGTAATGATAGTAAAAAATTTAAA	ggagaagataaaatggatggtgCTTCAGCTTCCCGATATCCGACGGTAGTGTNNNNNNNNNcactgaggttgcagttgg	ENSG00000117569	PTBP2	ENSG00000117569.3	ENSG00000117569
80	CGAACTACTCTCAGGCA	ACTTCATATTCGAAAATTACCTG	GTGTTCTCAGTAGTCCGAACTCTAATATGAGCAGCATGGTAGTTACAGCCAATGGTAATGATAGTAAAAAATTTAAAGGAGAAGATAAAATGGATGGTGCTCCTTCTCGTGT	acttcatattcgaaaattacctgCTTCAGCTTCCCGATATCCGACGGTAGTGTNNNNNNNNNcgaactactctcaggca	ENSG00000117569	PTBP2	ENSG00000117569.4	ENSG00000117569
81	TCTCAGTAGTCCGAACTC	GGGGAAGTAACAGAAACTGAAG	TAATATGAGCAGCATGGTAGTTACAGCCAATGGTAATGATAGTAAAAAATTTAAAGGAGAAGATAAAATGGATGGTGCTCCTTCTCGTGTACTTCATATTCGAAAATTACCT	ggggaagtaacagaaactgaagCTTCAGCTTCCCGATATCCGACGGTAGTGTNNNNNNNNNtctcagtagtccgaactc	ENSG00000117569	PTBP2	ENSG00000117569.5	ENSG00000117569
82	GAAACTGAAGTTATTGCTTT	GCTGTGACACCTCATCTTCG	AGGCTTACCTTTTGGTAAGGTGACCAACATCCTTATGCTGAAAGGAAAAAATCAGGCATTTTTGGAACTAGCAACCGAGGAAGCAGCTATTACTATGGTTAATTACTATTCT	gctgtgacacctcatcttcgCTTCAGCTTCCCGATATCCGACGGTAGTGTNNNNNNNNNgaaactgaagttattgcttt	ENSG00000117569	PTBP2	ENSG00000117569.6	ENSG00000117569
83	CTCGTGTACTTCATATTCGA	CAACCGAGGAAGCAGCTATT	AAATTACCTGGGGAAGTAACAGAAACTGAAGTTATTGCTTTAGGCTTACCTTTTGGTAAGGTGACCAACATCCTTATGCTGAAAGGAAAAAATCAGGCATTTTTGGAACTAG	caaccgaggaagcagctattCTTCAGCTTCCCGATATCCGACGGTAGTGTNNNNNNNNNctcgtgtacttcatattcga	ENSG00000117569	PTBP2	ENSG00000117569.7	ENSG00000117569
84	TTGAATTCCTTTAATCCCC	GGTAAGAAGTTCAGTGCCTTT	TGGTCAAATGTTCTTTTTCTTGTTGCAAGTTAAAATTTTTGTGTAGAAACTTATCAGGTAGGATTTATTATTAGCATAAACTGTTTATACAACTCTCCTGCTTAGAATTTAA	ggtaagaagttcagtgcctttCTTCAGCTTCCCGATATCCGACGGTAGTGTNNNNNNNNNttgaattcctttaatcccc	ENSG00000117569	PTBP2	ENSG00000117569.8	ENSG00000117569
85	GTACTCGAATCACAAAGA	GTTCAGATGTTCCTTATAGGCA	ACTAAAGACAGATAATACATTAAACCAAGTAAGTATGTGTAGGTACATAAATAAAATGGCCTAGAACATATTATGAATCTCATAAACATTAATAGGAAGGAAATGTTTACCT	gttcagatgttccttataggcaCTTCAGCTTCCCGATATCCGACGGTAGTGTNNNNNNNNNgtactcgaatcacaaaga	ENSG00000117569	PTBP2	ENSG00000117569.9	ENSG00000117569
86	ATGACGAGAACTACTCCG	GTTCACCAACCCCACCCAAGTG	CTGAGCTGCGCAATGCCTCGGCCGTCATGAAGAACCAGGTGGCCAGGTTCAACGACCTTCGCTTCGTGGGCCGCAGTGGGCGAGGGAAGAGTTTCACCCTGACCATCACTGT	gttcaccaaccccacccaagtgCTTCAGCTTCCCGATATCCGACGGTAGTGTNNNNNNNNNatgacgagaactactccg	ENSG00000020633	RUNX3	ENSG00000020633.1	ENSG00000020633
87	GTGGTGACTGTGATGGC	AGTTTCACCCTGACCATCACTGT	AGGCAATGACGAGAACTACTCCGCTGAGCTGCGCAATGCCTCGGCCGTCATGAAGAACCAGGTGGCCAGGTTCAACGACCTTCGCTTCGTGGGCCGCAGTGGGCGAGGGAAG	agtttcaccctgaccatcactgtCTTCAGCTTCCCGATATCCGACGGTAGTGTNNNNNNNNNgtggtgactgtgatggc	ENSG00000020633	RUNX3	ENSG00000020633.2	ENSG00000020633
88	TGACCATCACTGTGTTCAC	GACCGCTTTGGGGACCTGGAA	CAACCCCACCCAAGTGGCGACCTACCACCGAGCCATCAAGGTGACCGTGGACGGACCCCGGGAGCCCAGACGGCACCGGCAGAAGCTGGAGGACCAGACCAAGCCGTTCCCT	gaccgctttggggacctggaaCTTCAGCTTCCCGATATCCGACGGTAGTGTNNNNNNNNNtgaccatcactgtgttcac	ENSG00000020633	RUNX3	ENSG00000020633.3	ENSG00000020633
89	GCACCACAAGCCACTTCA	CCCAGACCCCAGGATGCATTAT	GCAGCCAGCCCCAGACCCCAATCCAAGGCACCTCGGAACTGAACCCATTCTCCGACCCCCGCCAGTTTGACCGCTCCTTCCCCACGCTGCCAACCCTCACGGAGAGCCGCTT	cccagaccccaggatgcattatCTTCAGCTTCCCGATATCCGACGGTAGTGTNNNNNNNNNgcaccacaagccacttca	ENSG00000020633	RUNX3	ENSG00000020633.4	ENSG00000020633
90	AGACCCCAATCCAAGGCA	CATGTCAGCTGCCTTCCCCTAC	CCTCGGAACTGAACCCATTCTCCGACCCCCGCCAGTTTGACCGCTCCTTCCCCACGCTGCCAACCCTCACGGAGAGCCGCTTCCCAGACCCCAGGATGCATTATCCCGGGGC	catgtcagctgccttcccctacCTTCAGCTTCCCGATATCCGACGGTAGTGTNNNNNNNNNagaccccaatccaaggca	ENSG00000020633	RUNX3	ENSG00000020633.5	ENSG00000020633
91	GTCAGACATCAATGTCCC	GAAAGCAAATAGTCCTGAGCAA	TGTCCCCCCTGGGTCCAGCCAAGCTGTGCCCCATCCCCCAAGCCTCCTGGGAGGATCCAGCCAAATCTTGCGACTCCTGGCACACACCTGTCTGTAACCTGTTTTGTGCTCT	gaaagcaaatagtcctgagcaaCTTCAGCTTCCCGATATCCGACGGTAGTGTNNNNNNNNNgtcagacatcaatgtccc	ENSG00000020633	RUNX3	ENSG00000020633.6	ENSG00000020633
92	GGCATTGAGGTGAGGGA	ACCTGTCTGTAACCTGTTTTGTG	TCATTTTGGGTCAGACATCAATGTCCCTGTCCCCCCTGGGTCCAGCCAAGCTGTGCCCCATCCCCCAAGCCTCCTGGGAGGATCCAGCCAAATCTTGCGACTCCTGGCACAC	acctgtctgtaacctgttttgtgCTTCAGCTTCCCGATATCCGACGGTAGTGTNNNNNNNNNggcattgaggtgaggga	ENSG00000020633	RUNX3	ENSG00000020633.7	ENSG00000020633
93	ATGGGCTCTTACCAAGTT	GGGAGAGGGGGGGATTGATTAG	TAAACACAAAATTTATCATAACAAAAATACTACTAATATAACTACTGTTTCCATGTCCCATGATCCCCTCTCTTCCTCCCCACCCTGAAAAAAATGAGTTCCTATTTTTTCT	gggagagggggggattgattagCTTCAGCTTCCCGATATCCGACGGTAGTGTNNNNNNNNNatgggctcttaccaagtt	ENSG00000164924	YWHAZ	ENSG00000164924.1	ENSG00000164924
94	TTCTGGGAGAGGGGGGG	GTAAGTTTTGTGCTTCCAAATCA	ATTGATTAGAAAAAAATGTAGTGTGTTCCATTTAAAATTTTGGCATATGGCATTTTCTAACTTAGGAAGCCACAATGTTCTTGGCCCATCATGACATTGGGTAGCATTAACT	gtaagttttgtgcttccaaatcaCTTCAGCTTCCCGATATCCGACGGTAGTGTNNNNNNNNNttctgggagaggggggg	ENSG00000164924	YWHAZ	ENSG00000164924.2	ENSG00000164924
