# Supplementary material for: Quantification of differential gene expression by multiplexed targeted resequencing of cDNA
Source: Nat Commun. 2017 May 5;8:15190. doi: 10.1038/ncomms15190 (PMC5424154; doi:10.1038/ncomms15190)
Supplement: Supplementary Data 3 — Excel file cDNA-smMIPs for HEK/K562 allelic ratio analysis [file ncomms15190-s4.xls]

## Sheet: ASE cDNA-smMIPs
	mip_no	mip_id	variant	mip_sequence	mip_sequence_mixed	transcripts	unique_probe_id	target_name	lig_probe_sequence	ext_probe_sequence
0	1	1_chr_1_236749649_T_C	chr_1_236749649_T_C	CAGGAATCTGCTCCCTGCACCCTTCAGCTTCCCGATATCCGACGGTAGTGTNNNNNNNNNACTGAGTGAAAATGATCAG	caggaatctgctccctgcaccCTTCAGCTTCCCGATATCCGACGGTAGTGTNNNNNNNNNactgagtgaaaatgatcag	ENST00000366582,ENST00000366581	1_chr_1_236749649_T_C	chr_1_236749649_T_C	CAGGAATCTGCTCCCTGCACC	ACTGAGTGAAAATGATCAG
1	2	2_chr_1_236749649_T_C	chr_1_236749649_T_C	GAGGCTGGGAAGAAGCTCTTGCTTCAGCTTCCCGATATCCGACGGTAGTGTNNNNNNNNNGGTGGTTGTATGTTTGCTG	gaggctgggaagaagctcttgCTTCAGCTTCCCGATATCCGACGGTAGTGTNNNNNNNNNggtggttgtatgtttgctg	ENST00000366582,ENST00000366581	2_chr_1_236749649_T_C	chr_1_236749649_T_C	GAGGCTGGGAAGAAGCTCTTG	GGTGGTTGTATGTTTGCTG
2	3	3_chr_8_141568622_G_A	chr_8_141568622_G_A	CATTCCCGCTGCAGCAGGAGAGCTTCAGCTTCCCGATATCCGACGGTAGTGTNNNNNNNNNCAAAGGGTAAAGTTTACC	cattcccgctgcagcaggagagCTTCAGCTTCCCGATATCCGACGGTAGTGTNNNNNNNNNcaaagggtaaagtttacc	ENST00000220592,ENST00000519980	3_chr_8_141568622_G_A	chr_8_141568622_G_A	CATTCCCGCTGCAGCAGGAGAG	CAAAGGGTAAAGTTTACC
3	4	4_chr_8_141568622_G_A	chr_8_141568622_G_A	CCCGCCAGTCACCAAACATTCCCCTTCAGCTTCCCGATATCCGACGGTAGTGTNNNNNNNNNCCTCTGACAGATTCCCA	cccgccagtcaccaaacattcccCTTCAGCTTCCCGATATCCGACGGTAGTGTNNNNNNNNNcctctgacagattccca	ENST00000220592,ENST00000519980	4_chr_8_141568622_G_A	chr_8_141568622_G_A	CCCGCCAGTCACCAAACATTCCC	CCTCTGACAGATTCCCA
4	5	5_chr_14_31647241_G_A	chr_14_31647241_G_A	GAGGCTGGTGGTTTGAATTGCTTCAGCTTCCCGATATCCGACGGTAGTGTNNNNNNNNNAAAGCACTTTGTAATCGTTT	gaggctggtggtttgaattgCTTCAGCTTCCCGATATCCGACGGTAGTGTNNNNNNNNNaaagcactttgtaatcgttt	ENST00000553700,ENST00000399332,ENST00000556224	5_chr_14_31647241_G_A	chr_14_31647241_G_A	GAGGCTGGTGGTTTGAATTG	AAAGCACTTTGTAATCGTTT
5	6	6_chr_14_31647241_G_A	chr_14_31647241_G_A	AGCAGTCTTTGAGGCTGGTGCTTCAGCTTCCCGATATCCGACGGTAGTGTNNNNNNNNNTGGAGCTATAAAAGCACTTT	agcagtctttgaggctggtgCTTCAGCTTCCCGATATCCGACGGTAGTGTNNNNNNNNNtggagctataaaagcacttt	ENST00000553700,ENST00000399332,ENST00000556224	6_chr_14_31647241_G_A	chr_14_31647241_G_A	AGCAGTCTTTGAGGCTGGTG	TGGAGCTATAAAAGCACTTT
6	7	7_chr_9_131379967_C_T	chr_9_131379967_C_T	TGGCTGCGCATGAGCCGGCTCTTCAGCTTCCCGATATCCGACGGTAGTGTNNNNNNNNNTGGATGACGAGGAGTCCTGG	tggctgcgcatgagccggctCTTCAGCTTCCCGATATCCGACGGTAGTGTNNNNNNNNNtggatgacgaggagtcctgg	ENST00000358161,ENST00000372731,ENST00000372739	7_chr_9_131379967_C_T	chr_9_131379967_C_T	TGGCTGCGCATGAGCCGGCT	TGGATGACGAGGAGTCCTGG
7	8	8_chr_9_131379967_C_T	chr_9_131379967_C_T	GGTGTCCTGGACACTGGCAACTTCAGCTTCCCGATATCCGACGGTAGTGTNNNNNNNNNGAGAAGAAGCTGCTGGTGGG	ggtgtcctggacactggcaaCTTCAGCTTCCCGATATCCGACGGTAGTGTNNNNNNNNNgagaagaagctgctggtggg	ENST00000358161,ENST00000372731,ENST00000372739	8_chr_9_131379967_C_T	chr_9_131379967_C_T	GGTGTCCTGGACACTGGCAA	GAGAAGAAGCTGCTGGTGGG
8	9	9_chr_6_160113872_A_G	chr_6_160113872_A_G	GCTCCAGGCAGAAGCACAGCCTCCTTCAGCTTCCCGATATCCGACGGTAGTGTNNNNNNNNNTTCGGCAGCGGCTTCAG	gctccaggcagaagcacagcctcCTTCAGCTTCCCGATATCCGACGGTAGTGTNNNNNNNNNttcggcagcggcttcag	ENST00000538183,ENST00000367055,ENST00000367054,ENST00000444946,ENST00000337404,ENST00000452684	9_chr_6_160113872_A_G	chr_6_160113872_A_G	GCTCCAGGCAGAAGCACAGCCTC	TTCGGCAGCGGCTTCAG
9	10	10_chr_6_160113872_A_G	chr_6_160113872_A_G	GGGTATCTGGGCTCCAGGCAGCTTCAGCTTCCCGATATCCGACGGTAGTGTNNNNNNNNNGGTTCATCTGTAGAGACAG	gggtatctgggctccaggcagCTTCAGCTTCCCGATATCCGACGGTAGTGTNNNNNNNNNggttcatctgtagagacag	ENST00000546087	10_chr_6_160113872_A_G	chr_6_160113872_A_G	GGGTATCTGGGCTCCAGGCAG	GGTTCATCTGTAGAGACAG
10	11	11_chr_9_72897440_T_C	chr_9_72897440_T_C	AGGAGGCATCTCAAAAATGCCTTCAGCTTCCCGATATCCGACGGTAGTGTNNNNNNNNNTGAAGGAAGAGGTCAGAAAA	aggaggcatctcaaaaatgcCTTCAGCTTCCCGATATCCGACGGTAGTGTNNNNNNNNNtgaaggaagaggtcagaaaa	ENST00000361138	11_chr_9_72897440_T_C	chr_9_72897440_T_C	AGGAGGCATCTCAAAAATGC	TGAAGGAAGAGGTCAGAAAA
11	12	12_chr_9_72897440_T_C	chr_9_72897440_T_C	AAGGCAACAGATATTAAGGAGGCCTTCAGCTTCCCGATATCCGACGGTAGTGTNNNNNNNNNGTTCGTGACCGAGTGAA	aaggcaacagatattaaggaggcCTTCAGCTTCCCGATATCCGACGGTAGTGTNNNNNNNNNgttcgtgaccgagtgaa	ENST00000361138	12_chr_9_72897440_T_C	chr_9_72897440_T_C	AAGGCAACAGATATTAAGGAGGC	GTTCGTGACCGAGTGAA
12	13	13_chr_8_144993324_C_T	chr_8_144993324_C_T	CCTGTGGGAGGTGATGCAGTCTTCAGCTTCCCGATATCCGACGGTAGTGTNNNNNNNNNGGAGAAGGCTGAGGTGGTGG	cctgtgggaggtgatgcagtCTTCAGCTTCCCGATATCCGACGGTAGTGTNNNNNNNNNggagaaggctgaggtggtgg	ENST00000345136,ENST00000357649,ENST00000354589,ENST00000398774,ENST00000322810,ENST00000354958,ENST00000356346,ENST00000436759,ENST00000527096	13_chr_8_144993324_C_T	chr_8_144993324_C_T	CCTGTGGGAGGTGATGCAGT	GGAGAAGGCTGAGGTGGTGG
13	14	14_chr_8_144993324_C_T	chr_8_144993324_C_T	CACCATGTCCCTGTGGGAGGCTTCAGCTTCCCGATATCCGACGGTAGTGTNNNNNNNNNGAAAGGGGCGGAGAAGGCTG	caccatgtccctgtgggaggCTTCAGCTTCCCGATATCCGACGGTAGTGTNNNNNNNNNgaaaggggcggagaaggctg	ENST00000345136,ENST00000357649,ENST00000354589,ENST00000398774,ENST00000322810,ENST00000354958,ENST00000356346,ENST00000436759,ENST00000527096	14_chr_8_144993324_C_T	chr_8_144993324_C_T	CACCATGTCCCTGTGGGAGG	GAAAGGGGCGGAGAAGGCTG
14	15	15_chr_3_183368216_A_T	chr_3_183368216_A_T	CCCCAAATCTCTGACAGGTCCTTCAGCTTCCCGATATCCGACGGTAGTGTNNNNNNNNNCTCAACAATTATATAGTCAA	ccccaaatctctgacaggtcCTTCAGCTTCCCGATATCCGACGGTAGTGTNNNNNNNNNctcaacaattatatagtcaa	ENST00000242810,ENST00000493074,ENST00000437402,ENST00000454495,ENST00000473045,ENST00000468101,ENST00000427201,ENST00000482138,ENST00000454652,ENST00000468001	15_chr_3_183368216_A_T	chr_3_183368216_A_T	CCCCAAATCTCTGACAGGTC	CTCAACAATTATATAGTCAA
15	16	16_chr_3_183368216_A_T	chr_3_183368216_A_T	TTCAGGATCATCCCATGCCGACTTCAGCTTCCCGATATCCGACGGTAGTGTNNNNNNNNNATATTGGGACGCAGACTAA	ttcaggatcatcccatgccgaCTTCAGCTTCCCGATATCCGACGGTAGTGTNNNNNNNNNatattgggacgcagactaa	ENST00000242810,ENST00000493074,ENST00000437402,ENST00000454495,ENST00000473045,ENST00000468101,ENST00000427201,ENST00000482138,ENST00000454652,ENST00000468001,ENST00000476808	16_chr_3_183368216_A_T	chr_3_183368216_A_T	TTCAGGATCATCCCATGCCGA	ATATTGGGACGCAGACTAA
16	17	17_chr_4_42022464_C_A	chr_4_42022464_C_A	GTTCTGCCTCAAATCCAGTGATCCTTCAGCTTCCCGATATCCGACGGTAGTGTNNNNNNNNNAGCTCCACTTAAGCAAG	gttctgcctcaaatccagtgatcCTTCAGCTTCCCGATATCCGACGGTAGTGTNNNNNNNNNagctccacttaagcaag	ENST00000264451	17_chr_4_42022464_C_A	chr_4_42022464_C_A	GTTCTGCCTCAAATCCAGTGATC	AGCTCCACTTAAGCAAG
17	18	18_chr_4_42022464_C_A	chr_4_42022464_C_A	TCCAGTGATCTAGAACAACTTCCTTCAGCTTCCCGATATCCGACGGTAGTGTNNNNNNNNNGCAAGAACCTCTCCAAGT	tccagtgatctagaacaacttcCTTCAGCTTCCCGATATCCGACGGTAGTGTNNNNNNNNNgcaagaacctctccaagt	ENST00000264451	18_chr_4_42022464_C_A	chr_4_42022464_C_A	TCCAGTGATCTAGAACAACTTC	GCAAGAACCTCTCCAAGT
18	19	19_chr_4_164415930_C_T	chr_4_164415930_C_T	CGCCCAAAGCACCAAAGGGAACTTCAGCTTCCCGATATCCGACGGTAGTGTNNNNNNNNNTGCTCTTGTGAGCTGCTGC	cgcccaaagcaccaaagggaaCTTCAGCTTCCCGATATCCGACGGTAGTGTNNNNNNNNNtgctcttgtgagctgctgc	ENST00000511562	19_chr_4_164415930_C_T	chr_4_164415930_C_T	CGCCCAAAGCACCAAAGGGAA	TGCTCTTGTGAGCTGCTGC
19	20	20_chr_4_164415930_C_T	chr_4_164415930_C_T	CATCCATCCATATAGTAGAAAAGCCTTCAGCTTCCCGATATCCGACGGTAGTGTNNNNNNNNNGCTCCTGCGGTTGGTG	catccatccatatagtagaaaagcCTTCAGCTTCCCGATATCCGACGGTAGTGTNNNNNNNNNgctcctgcggttggtg	ENST00000358572,ENST00000513272,ENST00000513134,ENST00000508268	20_chr_4_164415930_C_T	chr_4_164415930_C_T	CATCCATCCATATAGTAGAAAAGC	GCTCCTGCGGTTGGTG
20	21	21_chr_8_623593_G_A	chr_8_623593_G_A	CAGGGAGGAGGACGGTGTGGACCTTCAGCTTCCCGATATCCGACGGTAGTGTNNNNNNNNNGGGAGGAAGATGGTGCGG	cagggaggaggacggtgtggacCTTCAGCTTCCCGATATCCGACGGTAGTGTNNNNNNNNNgggaggaagatggtgcgg	ENST00000522706,ENST00000262109	21_chr_8_623593_G_A	chr_8_623593_G_A	CAGGGAGGAGGACGGTGTGGAC	GGGAGGAAGATGGTGCGG
21	22	22_chr_8_623593_G_A	chr_8_623593_G_A	GCCGGGGAGGAAGACGGTAAAGCTTCAGCTTCCCGATATCCGACGGTAGTGTNNNNNNNNNCAGGCAGGAAGAGGGTGC	gccggggaggaagacggtaaagCTTCAGCTTCCCGATATCCGACGGTAGTGTNNNNNNNNNcaggcaggaagagggtgc	ENST00000522706,ENST00000262109,ENST00000522893	22_chr_8_623593_G_A	chr_8_623593_G_A	GCCGGGGAGGAAGACGGTAAAG	CAGGCAGGAAGAGGGTGC
22	23	23_chr_4_42003671_A_G	chr_4_42003671_A_G	GAAAGAAGGACAGGGATCACCTTCAGCTTCCCGATATCCGACGGTAGTGTNNNNNNNNNCAGCGACCGCCAGGAGTGGC	gaaagaaggacagggatcacCTTCAGCTTCCCGATATCCGACGGTAGTGTNNNNNNNNNcagcgaccgccaggagtggc	ENST00000264451	23_chr_4_42003671_A_G	chr_4_42003671_A_G	GAAAGAAGGACAGGGATCAC	CAGCGACCGCCAGGAGTGGC
23	24	24_chr_4_42003671_A_G	chr_4_42003671_A_G	AGGGATCACAAACACTCAGAGCTTCAGCTTCCCGATATCCGACGGTAGTGTNNNNNNNNNGGAGTGGCAGAATTTAGTG	agggatcacaaacactcagagCTTCAGCTTCCCGATATCCGACGGTAGTGTNNNNNNNNNggagtggcagaatttagtg	ENST00000264451	24_chr_4_42003671_A_G	chr_4_42003671_A_G	AGGGATCACAAACACTCAGAG	GGAGTGGCAGAATTTAGTG
24	25	25_chr_7_2394991_C_T	chr_7_2394991_C_T	GCGAGGAAGAATTACTGGGAGCTTCAGCTTCCCGATATCCGACGGTAGTGTNNNNNNNNNGTCCGAGGACGCGGGAGGA	gcgaggaagaattactgggagCTTCAGCTTCCCGATATCCGACGGTAGTGTNNNNNNNNNgtccgaggacgcgggagga	ENST00000431643,ENST00000360876,ENST00000413917,ENST00000397011	25_chr_7_2394991_C_T	chr_7_2394991_C_T	GCGAGGAAGAATTACTGGGAG	GTCCGAGGACGCGGGAGGA
25	26	26_chr_7_2394991_C_T	chr_7_2394991_C_T	GCGAGGAAGAATTACTGGGAGATGCTTCAGCTTCCCGATATCCGACGGTAGTGTNNNNNNNNNCGAGGACGCGGGAGGA	gcgaggaagaattactgggagatgCTTCAGCTTCCCGATATCCGACGGTAGTGTNNNNNNNNNcgaggacgcgggagga	ENST00000431643,ENST00000360876,ENST00000413917,ENST00000397011	26_chr_7_2394991_C_T	chr_7_2394991_C_T	GCGAGGAAGAATTACTGGGAGATG	CGAGGACGCGGGAGGA
26	27	27_chr_14_39644498_G_A	chr_14_39644498_G_A	GTGAGGCCCATCCAAGCCAGACTTCAGCTTCCCGATATCCGACGGTAGTGTNNNNNNNNNGCAGGGAGAAGATGGCGGT	gtgaggcccatccaagccagaCTTCAGCTTCCCGATATCCGACGGTAGTGTNNNNNNNNNgcagggagaagatggcggt	ENST00000553331,ENST00000216832,ENST00000556530	27_chr_14_39644498_G_A	chr_14_39644498_G_A	GTGAGGCCCATCCAAGCCAGA	GCAGGGAGAAGATGGCGGT
27	28	28_chr_14_39644498_G_A	chr_14_39644498_G_A	TCCGAATGACGTGAGGCCCATCCTTCAGCTTCCCGATATCCGACGGTAGTGTNNNNNNNNNAAGCCTGCCGCAGGGAGA	tccgaatgacgtgaggcccatcCTTCAGCTTCCCGATATCCGACGGTAGTGTNNNNNNNNNaagcctgccgcagggaga	ENST00000553331,ENST00000216832,ENST00000556530	28_chr_14_39644498_G_A	chr_14_39644498_G_A	TCCGAATGACGTGAGGCCCATC	AAGCCTGCCGCAGGGAGA
28	29	29_chr_2_3597974_T_C	chr_2_3597974_T_C	CCTGCAAAGCCATTGAACAAGCACTTCAGCTTCCCGATATCCGACGGTAGTGTNNNNNNNNNATGGGCGTAGAAGGCCG	cctgcaaagccattgaacaagcaCTTCAGCTTCCCGATATCCGACGGTAGTGTNNNNNNNNNatgggcgtagaaggccg	ENST00000315212	29_chr_2_3597974_T_C	chr_2_3597974_T_C	CCTGCAAAGCCATTGAACAAGCA	ATGGGCGTAGAAGGCCG
29	30	30_chr_2_3597974_T_C	chr_2_3597974_T_C	GCGGCAGACAAACCAAAGAGCGCTTCAGCTTCCCGATATCCGACGGTAGTGTNNNNNNNNNTCGTCGTCGTCTACACTG	gcggcagacaaaccaaagagcgCTTCAGCTTCCCGATATCCGACGGTAGTGTNNNNNNNNNtcgtcgtcgtctacactg	ENST00000315212	30_chr_2_3597974_T_C	chr_2_3597974_T_C	GCGGCAGACAAACCAAAGAGCG	TCGTCGTCGTCTACACTG
30	31	31_chr_10_129904477_C_T	chr_10_129904477_C_T	CTAACACCATCAGCAGGCAAAGCCTTCAGCTTCCCGATATCCGACGGTAGTGTNNNNNNNNNATACTCTGCAAATCTCC	ctaacaccatcagcaggcaaagcCTTCAGCTTCCCGATATCCGACGGTAGTGTNNNNNNNNNatactctgcaaatctcc	ENST00000368653,ENST00000368654	31_chr_10_129904477_C_T	chr_10_129904477_C_T	CTAACACCATCAGCAGGCAAAGC	ATACTCTGCAAATCTCC
31	32	32_chr_10_129904477_C_T	chr_10_129904477_C_T	AGCCATGCACACGCCTAAAGCACTTCAGCTTCCCGATATCCGACGGTAGTGTNNNNNNNNNAATCAGACCCAGCGGACA	agccatgcacacgcctaaagcaCTTCAGCTTCCCGATATCCGACGGTAGTGTNNNNNNNNNaatcagacccagcggaca	ENST00000368653,ENST00000368654	32_chr_10_129904477_C_T	chr_10_129904477_C_T	AGCCATGCACACGCCTAAAGCA	AATCAGACCCAGCGGACA
32	33	33_chr_5_112929013_T_A	chr_5_112929013_T_A	GCTGTGGAAGAACATCATGCCCTTCAGCTTCCCGATATCCGACGGTAGTGTNNNNNNNNNTGCAGATAAGCAGGGATGG	gctgtggaagaacatcatgccCTTCAGCTTCCCGATATCCGACGGTAGTGTNNNNNNNNNtgcagataagcagggatgg	ENST00000161863	33_chr_5_112929013_T_A	chr_5_112929013_T_A	GCTGTGGAAGAACATCATGCC	TGCAGATAAGCAGGGATGG
33	34	34_chr_5_112929013_T_A	chr_5_112929013_T_A	CTCAGAACTCTTAGCTGTGGAAGCTTCAGCTTCCCGATATCCGACGGTAGTGTNNNNNNNNNCAACAAGAAAGTGCAGA	ctcagaactcttagctgtggaagCTTCAGCTTCCCGATATCCGACGGTAGTGTNNNNNNNNNcaacaagaaagtgcaga	ENST00000161863	34_chr_5_112929013_T_A	chr_5_112929013_T_A	CTCAGAACTCTTAGCTGTGGAAG	CAACAAGAAAGTGCAGA
34	35	35_chr_3_52237970_C_T	chr_3_52237970_C_T	ACCAGAAAGAGTGTCTCATCCTTCAGCTTCCCGATATCCGACGGTAGTGTNNNNNNNNNTGCCGTGAGGAAAGAGGTTG	accagaaagagtgtctcatcCTTCAGCTTCCCGATATCCGACGGTAGTGTNNNNNNNNNtgccgtgaggaaagaggttg	ENST00000469224,ENST00000394965,ENST00000310271,ENST00000484952	35_chr_3_52237970_C_T	chr_3_52237970_C_T	ACCAGAAAGAGTGTCTCATC	TGCCGTGAGGAAAGAGGTTG
35	36	36_chr_3_52237970_C_T	chr_3_52237970_C_T	CTTGCCAAAATCTGTTTCCACTCTTCAGCTTCCCGATATCCGACGGTAGTGTNNNNNNNNNGCCCCAGTGTGGTTAGTG	cttgccaaaatctgtttccactCTTCAGCTTCCCGATATCCGACGGTAGTGTNNNNNNNNNgccccagtgtggttagtg	ENST00000469224,ENST00000394965,ENST00000310271,ENST00000484952	36_chr_3_52237970_C_T	chr_3_52237970_C_T	CTTGCCAAAATCTGTTTCCACT	GCCCCAGTGTGGTTAGTG
36	37	37_chr_17_35988672_C_T	chr_17_35988672_C_T	CAGCAGTGGCAGCCAAGAAATCTTCAGCTTCCCGATATCCGACGGTAGTGTNNNNNNNNNAAATAAAGGCTTCAGAGCC	cagcagtggcagccaagaaatCTTCAGCTTCCCGATATCCGACGGTAGTGTNNNNNNNNNaaataaaggcttcagagcc	ENST00000349699,ENST00000394367	37_chr_17_35988672_C_T	chr_17_35988672_C_T	CAGCAGTGGCAGCCAAGAAAT	AAATAAAGGCTTCAGAGCC
37	38	38_chr_17_35988672_C_T	chr_17_35988672_C_T	TCCACAAAGCAGCAGTGGCAGCTTCAGCTTCCCGATATCCGACGGTAGTGTNNNNNNNNNACAACCCGCAAATAAAGGC	tccacaaagcagcagtggcagCTTCAGCTTCCCGATATCCGACGGTAGTGTNNNNNNNNNacaacccgcaaataaaggc	ENST00000349699,ENST00000394367	38_chr_17_35988672_C_T	chr_17_35988672_C_T	TCCACAAAGCAGCAGTGGCAG	ACAACCCGCAAATAAAGGC
38	39	39_chr_6_168343838_T_C	chr_6_168343838_T_C	GTGAAAGGAGGTGCTGCAGACTTCAGCTTCCCGATATCCGACGGTAGTGTNNNNNNNNNCTGAGGAAAGAACCTGAAAT	gtgaaaggaggtgctgcagaCTTCAGCTTCCCGATATCCGACGGTAGTGTNNNNNNNNNctgaggaaagaacctgaaat	ENST00000344191,ENST00000351017,ENST00000392108,ENST00000366806,ENST00000392112,ENST00000447894,ENST00000400822	39_chr_6_168343838_T_C	chr_6_168343838_T_C	GTGAAAGGAGGTGCTGCAGA	CTGAGGAAAGAACCTGAAAT
39	40	40_chr_6_168343838_T_C	chr_6_168343838_T_C	GCAGATGTGGATGGACGTCTAGCCTTCAGCTTCCCGATATCCGACGGTAGTGTNNNNNNNNNGTTGTTGTGGTCCCGGA	gcagatgtggatggacgtctagcCTTCAGCTTCCCGATATCCGACGGTAGTGTNNNNNNNNNgttgttgtggtcccgga	ENST00000507679	40_chr_6_168343838_T_C	chr_6_168343838_T_C	GCAGATGTGGATGGACGTCTAGC	GTTGTTGTGGTCCCGGA
40	41	41_chr_3_38524742_C_T	chr_3_38524742_C_T	GTGACCTCTGTCACCAATGTGCTTCAGCTTCCCGATATCCGACGGTAGTGTNNNNNNNNNTCGAGGAGTGCTGGGACCA	gtgacctctgtcaccaatgtgCTTCAGCTTCCCGATATCCGACGGTAGTGTNNNNNNNNNtcgaggagtgctgggacca	ENST00000352511	41_chr_3_38524742_C_T	chr_3_38524742_C_T	GTGACCTCTGTCACCAATGTG	TCGAGGAGTGCTGGGACCA
41	42	42_chr_3_38524742_C_T	chr_3_38524742_C_T	CATCTAAGCCCAGGACATGAGCTTCAGCTTCCCGATATCCGACGGTAGTGTNNNNNNNNNGGCTGTGTGGAGGAGCGGG	catctaagcccaggacatgagCTTCAGCTTCCCGATATCCGACGGTAGTGTNNNNNNNNNggctgtgtggaggagcggg	ENST00000352511	42_chr_3_38524742_C_T	chr_3_38524742_C_T	CATCTAAGCCCAGGACATGAG	GGCTGTGTGGAGGAGCGGG
42	43	43_chr_3_127323830_C_T	chr_3_127323830_C_T	CTTCAAGAACTTCCTGCGCACTTCAGCTTCCCGATATCCGACGGTAGTGTNNNNNNNNNGGAGGACGGCGAGGAGGACG	cttcaagaacttcctgcgcaCTTCAGCTTCCCGATATCCGACGGTAGTGTNNNNNNNNNggaggacggcgaggaggacg	ENST00000265056,ENST00000468659,ENST00000491422	43_chr_3_127323830_C_T	chr_3_127323830_C_T	CTTCAAGAACTTCCTGCGCA	GGAGGACGGCGAGGAGGACG
43	44	44_chr_3_127323830_C_T	chr_3_127323830_C_T	CCTGGAGGATCTCAAAGGCCCTTCAGCTTCCCGATATCCGACGGTAGTGTNNNNNNNNNTGGGCTCCTGTATGACAGCG	cctggaggatctcaaaggccCTTCAGCTTCCCGATATCCGACGGTAGTGTNNNNNNNNNtgggctcctgtatgacagcg	ENST00000265056,ENST00000468659	44_chr_3_127323830_C_T	chr_3_127323830_C_T	CCTGGAGGATCTCAAAGGCC	TGGGCTCCTGTATGACAGCG
44	45	45_chr_22_32795641_C_T	chr_22_32795641_C_T	AAGGGCGAAGAAAAGAGGCCCTTCAGCTTCCCGATATCCGACGGTAGTGTNNNNNNNNNGGAGGCCTTGGAGATGGGGG	aagggcgaagaaaagaggccCTTCAGCTTCCCGATATCCGACGGTAGTGTNNNNNNNNNggaggccttggagatggggg	ENST00000216038,ENST00000476619,ENST00000485373	45_chr_22_32795641_C_T	chr_22_32795641_C_T	AAGGGCGAAGAAAAGAGGCC	GGAGGCCTTGGAGATGGGGG
45	46	46_chr_22_32795641_C_T	chr_22_32795641_C_T	AGAGGCCTTCCTCAGTTGGGGCTTCAGCTTCCCGATATCCGACGGTAGTGTNNNNNNNNNTGGGGGTGGACTGGTCCTT	agaggccttcctcagttggggCTTCAGCTTCCCGATATCCGACGGTAGTGTNNNNNNNNNtgggggtggactggtcctt	ENST00000216038,ENST00000476619,ENST00000485373	46_chr_22_32795641_C_T	chr_22_32795641_C_T	AGAGGCCTTCCTCAGTTGGGG	TGGGGGTGGACTGGTCCTT
46	47	47_chr_10_3172121_C_T	chr_10_3172121_C_T	GGGATCTGCAGTCCAACGTGGAGCCTTCAGCTTCCCGATATCCGACGGTAGTGTNNNNNNNNNGCGGCGCGTGTTCATC	gggatctgcagtccaacgtggagcCTTCAGCTTCCCGATATCCGACGGTAGTGTNNNNNNNNNgcggcgcgtgttcatc	ENST00000381125,ENST00000381075,ENST00000381072	47_chr_10_3172121_C_T	chr_10_3172121_C_T	GGGATCTGCAGTCCAACGTGGAGC	GCGGCGCGTGTTCATC
47	48	48_chr_10_3172121_C_T	chr_10_3172121_C_T	GACCACCATCCAGAGAGGCCCTTCAGCTTCCCGATATCCGACGGTAGTGTNNNNNNNNNTGGCTACCTGGCCAACATGG	gaccaccatccagagaggccCTTCAGCTTCCCGATATCCGACGGTAGTGTNNNNNNNNNtggctacctggccaacatgg	ENST00000381125,ENST00000381075,ENST00000381072	48_chr_10_3172121_C_T	chr_10_3172121_C_T	GACCACCATCCAGAGAGGCC	TGGCTACCTGGCCAACATGG
48	49	49_chr_8_363185_A_G	chr_8_363185_A_G	GAAGAGCATGAATATGCATCGAACTTCAGCTTCCCGATATCCGACGGTAGTGTNNNNNNNNNGAAGATGGCTGGAAGAG	gaagagcatgaatatgcatcgaaCTTCAGCTTCCCGATATCCGACGGTAGTGTNNNNNNNNNgaagatggctggaagag	ENST00000518240,ENST00000350302,ENST00000352684,ENST00000276326,ENST00000382824	49_chr_8_363185_A_G	chr_8_363185_A_G	GAAGAGCATGAATATGCATCGAA	GAAGATGGCTGGAAGAG
49	50	50_chr_8_363185_A_G	chr_8_363185_A_G	GCATCGAAAAAAAGGAAAAAGGACCTTCAGCTTCCCGATATCCGACGGTAGTGTNNNNNNNNNGATGTGAATCTTGTAG	gcatcgaaaaaaaggaaaaaggacCTTCAGCTTCCCGATATCCGACGGTAGTGTNNNNNNNNNgatgtgaatcttgtag	ENST00000518240,ENST00000350302,ENST00000352684,ENST00000276326,ENST00000382824	50_chr_8_363185_A_G	chr_8_363185_A_G	GCATCGAAAAAAAGGAAAAAGGAC	GATGTGAATCTTGTAG
50	51	51_chr_5_70945075_A_G	chr_5_70945075_A_G	CTCGTATCTCAGTGATGGGAGGCTTCAGCTTCCCGATATCCGACGGTAGTGTNNNNNNNNNGTGGCCTGTGCCCAAGTG	ctcgtatctcagtgatgggaggCTTCAGCTTCCCGATATCCGACGGTAGTGTNNNNNNNNNgtggcctgtgcccaagtg	ENST00000340941,ENST00000323375,ENST00000509539	51_chr_5_70945075_A_G	chr_5_70945075_A_G	CTCGTATCTCAGTGATGGGAGG	GTGGCCTGTGCCCAAGTG
51	52	52_chr_5_70945075_A_G	chr_5_70945075_A_G	GCCAAATGCTCGTATCTCAGCTTCAGCTTCCCGATATCCGACGGTAGTGTNNNNNNNNNGGTGGCCGCTGTGGCCTGTG	gccaaatgctcgtatctcagCTTCAGCTTCCCGATATCCGACGGTAGTGTNNNNNNNNNggtggccgctgtggcctgtg	ENST00000340941,ENST00000323375,ENST00000509539	52_chr_5_70945075_A_G	chr_5_70945075_A_G	GCCAAATGCTCGTATCTCAG	GGTGGCCGCTGTGGCCTGTG
52	53	53_chr_10_129901825_T_C	chr_10_129901825_T_C	ACACCGGCTCCAGCAGCAAGTGCTTCAGCTTCCCGATATCCGACGGTAGTGTNNNNNNNNNAAAAGAAGAGCCTTCAGC	acaccggctccagcagcaagtgCTTCAGCTTCCCGATATCCGACGGTAGTGTNNNNNNNNNaaaagaagagccttcagc	ENST00000368653,ENST00000368654	53_chr_10_129901825_T_C	chr_10_129901825_T_C	ACACCGGCTCCAGCAGCAAGTG	AAAAGAAGAGCCTTCAGC
53	54	54_chr_10_129901825_T_C	chr_10_129901825_T_C	AAGGAATCTGCAAAACAGACACCTTCAGCTTCCCGATATCCGACGGTAGTGTNNNNNNNNNTGTGCAGAAGGTACAAGT	aaggaatctgcaaaacagacacCTTCAGCTTCCCGATATCCGACGGTAGTGTNNNNNNNNNtgtgcagaaggtacaagt	ENST00000368653,ENST00000368654	54_chr_10_129901825_T_C	chr_10_129901825_T_C	AAGGAATCTGCAAAACAGACAC	TGTGCAGAAGGTACAAGT
54	55	55_chr_3_184039666_A_G	chr_3_184039666_A_G	CCCCCCACCATCCCCTCTGCCTTCAGCTTCCCGATATCCGACGGTAGTGTNNNNNNNNNATTGCTCCAACTGCCCAACC	ccccccaccatcccctctgcCTTCAGCTTCCCGATATCCGACGGTAGTGTNNNNNNNNNattgctccaactgcccaacc	ENST00000346169,ENST00000414031,ENST00000392537,ENST00000450424,ENST00000421110,ENST00000382330,ENST00000426123,ENST00000350481,ENST00000352767,ENST00000427845,ENST00000342981,ENST00000319274,ENST00000424196,ENST00000411531,ENST00000444861,ENST00000441154,ENST00000434061,ENST00000457456,ENST00000435046	55_chr_3_184039666_A_G	chr_3_184039666_A_G	CCCCCCACCATCCCCTCTGC	ATTGCTCCAACTGCCCAACC
55	56	56_chr_3_184039666_A_G	chr_3_184039666_A_G	GGAAGAAGGAGAAGCAGGAGAAGCTTCAGCTTCCCGATATCCGACGGTAGTGTNNNNNNNNNGGCCAAGGAGGTGACAG	ggaagaaggagaagcaggagaagCTTCAGCTTCCCGATATCCGACGGTAGTGTNNNNNNNNNggccaaggaggtgacag	ENST00000346169,ENST00000414031,ENST00000392537,ENST00000450424,ENST00000421110,ENST00000382330,ENST00000426123,ENST00000350481,ENST00000352767,ENST00000427845,ENST00000342981,ENST00000319274,ENST00000424196,ENST00000411531,ENST00000444861,ENST00000441154,ENST00000434061,ENST00000457456,ENST00000435046	56_chr_3_184039666_A_G	chr_3_184039666_A_G	GGAAGAAGGAGAAGCAGGAGAAG	GGCCAAGGAGGTGACAG
56	57	57_chr_3_195778972_C_T	chr_3_195778972_C_T	TGGACTATTCAGGGAGCTGCCTTCAGCTTCCCGATATCCGACGGTAGTGTNNNNNNNNNGTCTTCTGGGGCTCCGGCTC	tggactattcagggagctgcCTTCAGCTTCCCGATATCCGACGGTAGTGTNNNNNNNNNgtcttctggggctccggctc	ENST00000420415,ENST00000360110,ENST00000540528,ENST00000392396,ENST00000535031	57_chr_3_195778972_C_T	chr_3_195778972_C_T	TGGACTATTCAGGGAGCTGC	GTCTTCTGGGGCTCCGGCTC
57	58	58_chr_3_195778972_C_T	chr_3_195778972_C_T	GCTCTAGCTACTTGGACTATCTTCAGCTTCCCGATATCCGACGGTAGTGTNNNNNNNNNCCTTTCCGACATGTCTTCTG	gctctagctacttggactatCTTCAGCTTCCCGATATCCGACGGTAGTGTNNNNNNNNNcctttccgacatgtcttctg	ENST00000420415,ENST00000360110,ENST00000540528,ENST00000392396,ENST00000535031	58_chr_3_195778972_C_T	chr_3_195778972_C_T	GCTCTAGCTACTTGGACTAT	CCTTTCCGACATGTCTTCTG
58	59	59_chr_4_77065580_T_C	chr_4_77065580_T_C	GGTACTGGTTTTGGCACAACACTTCAGCTTCCCGATATCCGACGGTAGTGTNNNNNNNNNGGTTTGGAGGATTTGGGAC	ggtactggttttggcacaacaCTTCAGCTTCCCGATATCCGACGGTAGTGTNNNNNNNNNggtttggaggatttgggac	ENST00000264883,ENST00000342467,ENST00000458189,ENST00000515460,ENST00000514307,ENST00000506098,ENST00000514901,ENST00000508583,ENST00000510569,ENST00000510884	59_chr_4_77065580_T_C	chr_4_77065580_T_C	GGTACTGGTTTTGGCACAACA	GGTTTGGAGGATTTGGGAC
59	60	60_chr_4_77065580_T_C	chr_4_77065580_T_C	GGTTTTGGATTTGGTACTGGCTTCAGCTTCCCGATATCCGACGGTAGTGTNNNNNNNNNTTGTTTGGAGGTGGGTTTGG	ggttttggatttggtactggCTTCAGCTTCCCGATATCCGACGGTAGTGTNNNNNNNNNttgtttggaggtgggtttgg	ENST00000515460,ENST00000510569,ENST00000510884	60_chr_4_77065580_T_C	chr_4_77065580_T_C	GGTTTTGGATTTGGTACTGG	TTGTTTGGAGGTGGGTTTGG
60	61	61_chr_8_95541371_T_A	chr_8_95541371_T_A	GAGGAAGAAGGTGAAGAGGATGCTTCAGCTTCCCGATATCCGACGGTAGTGTNNNNNNNNNACAACAAGAAGAAGGAGA	gaggaagaaggtgaagaggatgCTTCAGCTTCCCGATATCCGACGGTAGTGTNNNNNNNNNacaacaagaagaaggaga	ENST00000297591,ENST00000437199,ENST00000421249	61_chr_8_95541371_T_A	chr_8_95541371_T_A	GAGGAAGAAGGTGAAGAGGATG	ACAACAAGAAGAAGGAGA
61	62	62_chr_8_95541371_T_A	chr_8_95541371_T_A	TATTCCTGAGGAGGAAGAGGAACTTCAGCTTCCCGATATCCGACGGTAGTGTNNNNNNNNNATTCTGATGAAGGAGAAG	tattcctgaggaggaagaggaaCTTCAGCTTCCCGATATCCGACGGTAGTGTNNNNNNNNNattctgatgaaggagaag	ENST00000297591,ENST00000437199,ENST00000421249	62_chr_8_95541371_T_A	chr_8_95541371_T_A	TATTCCTGAGGAGGAAGAGGAA	ATTCTGATGAAGGAGAAG
62	63	63_chr_18_55221648_T_C	chr_18_55221648_T_C	GCTTTGTGAGAGGGGGAGGAACTTCAGCTTCCCGATATCCGACGGTAGTGTNNNNNNNNNGCCACTGTCCAAAAAGTCA	gctttgtgagagggggaggaaCTTCAGCTTCCCGATATCCGACGGTAGTGTNNNNNNNNNgccactgtccaaaaagtca	ENST00000262093,ENST00000382873,ENST00000591977,ENST00000592699	63_chr_18_55221648_T_C	chr_18_55221648_T_C	GCTTTGTGAGAGGGGGAGGAA	GCCACTGTCCAAAAAGTCA
63	64	64_chr_18_55221648_T_C	chr_18_55221648_T_C	GGGGGAGGAAGAATATCCTCTCTTCAGCTTCCCGATATCCGACGGTAGTGTNNNNNNNNNAAAAGTCATGGAAAGGCTG	gggggaggaagaatatcctctCTTCAGCTTCCCGATATCCGACGGTAGTGTNNNNNNNNNaaaagtcatggaaaggctg	ENST00000262093,ENST00000382873,ENST00000591977,ENST00000592699	64_chr_18_55221648_T_C	chr_18_55221648_T_C	GGGGGAGGAAGAATATCCTCT	AAAAGTCATGGAAAGGCTG
