# Supplementary material for: Quantification of differential gene expression by multiplexed targeted resequencing of cDNA
Source: Nat Commun. 2017 May 5;8:15190. doi: 10.1038/ncomms15190 (PMC5424154; doi:10.1038/ncomms15190)
Supplement: Supplementary Data 4 — Excel file with Illumina_PE_MIPBC primer sequences [file ncomms15190-s5.xlsx]

## Sheet: Illumina_PE_MIPBC_FOR
Name	Sequence
Illumina_PE_MIPBC_FOR	AATGATACGGCGACCACCGAGATCTACACATACGAGATCCGTAATCGGGAAGCTGAAG

## Sheet: Illumina_revBC_plate1
Name	Sequence	Barcode_Sequence	Reverse Complement Barcode Sequence
Illumina_PE_MIPBC_REV_001	CAAGCAGAAGACGGCATACGAGATGTTAAGACACACGCACGATCCGACGGTAGTGT	GTTAAGAC	GTCTTAAC
Illumina_PE_MIPBC_REV_002	CAAGCAGAAGACGGCATACGAGATTCTAAGTTACACGCACGATCCGACGGTAGTGT	TCTAAGTT	AACTTAGA
Illumina_PE_MIPBC_REV_003	CAAGCAGAAGACGGCATACGAGATTGTACATTACACGCACGATCCGACGGTAGTGT	TGTACATT	AATGTACA
Illumina_PE_MIPBC_REV_004	CAAGCAGAAGACGGCATACGAGATAATACCGCACACGCACGATCCGACGGTAGTGT	AATACCGC	GCGGTATT
Illumina_PE_MIPBC_REV_005	CAAGCAGAAGACGGCATACGAGATTGTCTATGACACGCACGATCCGACGGTAGTGT	TGTCTATG	CATAGACA
Illumina_PE_MIPBC_REV_006	CAAGCAGAAGACGGCATACGAGATTCACTGTTACACGCACGATCCGACGGTAGTGT	TCACTGTT	AACAGTGA
Illumina_PE_MIPBC_REV_007	CAAGCAGAAGACGGCATACGAGATTTGTATTCACACGCACGATCCGACGGTAGTGT	TTGTATTC	GAATACAA
Illumina_PE_MIPBC_REV_008	CAAGCAGAAGACGGCATACGAGATAGACTAACACACGCACGATCCGACGGTAGTGT	AGACTAAC	GTTAGTCT
Illumina_PE_MIPBC_REV_009	CAAGCAGAAGACGGCATACGAGATATTGTCAAACACGCACGATCCGACGGTAGTGT	ATTGTCAA	TTGACAAT
Illumina_PE_MIPBC_REV_010	CAAGCAGAAGACGGCATACGAGATGTTCTACAACACGCACGATCCGACGGTAGTGT	GTTCTACA	TGTAGAAC
Illumina_PE_MIPBC_REV_011	CAAGCAGAAGACGGCATACGAGATTTCATTCGACACGCACGATCCGACGGTAGTGT	TTCATTCG	CGAATGAA
Illumina_PE_MIPBC_REV_012	CAAGCAGAAGACGGCATACGAGATAAGCGTCAACACGCACGATCCGACGGTAGTGT	AAGCGTCA	TGACGCTT
Illumina_PE_MIPBC_REV_013	CAAGCAGAAGACGGCATACGAGATCGTAGGATACACGCACGATCCGACGGTAGTGT	CGTAGGAT	ATCCTACG
Illumina_PE_MIPBC_REV_014	CAAGCAGAAGACGGCATACGAGATAGTTAGCGACACGCACGATCCGACGGTAGTGT	AGTTAGCG	CGCTAACT
Illumina_PE_MIPBC_REV_015	CAAGCAGAAGACGGCATACGAGATGAACGTCTACACGCACGATCCGACGGTAGTGT	GAACGTCT	AGACGTTC
Illumina_PE_MIPBC_REV_016	CAAGCAGAAGACGGCATACGAGATAGAACACTACACGCACGATCCGACGGTAGTGT	AGAACACT	AGTGTTCT
Illumina_PE_MIPBC_REV_017	CAAGCAGAAGACGGCATACGAGATTGTTGGCAACACGCACGATCCGACGGTAGTGT	TGTTGGCA	TGCCAACA
Illumina_PE_MIPBC_REV_018	CAAGCAGAAGACGGCATACGAGATGGCTAATAACACGCACGATCCGACGGTAGTGT	GGCTAATA	TATTAGCC
Illumina_PE_MIPBC_REV_019	CAAGCAGAAGACGGCATACGAGATGCTAGAATACACGCACGATCCGACGGTAGTGT	GCTAGAAT	ATTCTAGC
Illumina_PE_MIPBC_REV_020	CAAGCAGAAGACGGCATACGAGATTGTACTAAACACGCACGATCCGACGGTAGTGT	TGTACTAA	TTAGTACA
Illumina_PE_MIPBC_REV_021	CAAGCAGAAGACGGCATACGAGATAGTTACACACACGCACGATCCGACGGTAGTGT	AGTTACAC	GTGTAACT
Illumina_PE_MIPBC_REV_022	CAAGCAGAAGACGGCATACGAGATGTACACGAACACGCACGATCCGACGGTAGTGT	GTACACGA	TCGTGTAC
Illumina_PE_MIPBC_REV_023	CAAGCAGAAGACGGCATACGAGATACTGTAAGACACGCACGATCCGACGGTAGTGT	ACTGTAAG	CTTACAGT
Illumina_PE_MIPBC_REV_024	CAAGCAGAAGACGGCATACGAGATGATCATGAACACGCACGATCCGACGGTAGTGT	GATCATGA	TCATGATC
Illumina_PE_MIPBC_REV_025	CAAGCAGAAGACGGCATACGAGATTGCTAACGACACGCACGATCCGACGGTAGTGT	TGCTAACG	CGTTAGCA
Illumina_PE_MIPBC_REV_026	CAAGCAGAAGACGGCATACGAGATTAATGCTCACACGCACGATCCGACGGTAGTGT	TAATGCTC	GAGCATTA
Illumina_PE_MIPBC_REV_027	CAAGCAGAAGACGGCATACGAGATCTTGTTGAACACGCACGATCCGACGGTAGTGT	CTTGTTGA	TCAACAAG
Illumina_PE_MIPBC_REV_028	CAAGCAGAAGACGGCATACGAGATGATACAAGACACGCACGATCCGACGGTAGTGT	GATACAAG	CTTGTATC
Illumina_PE_MIPBC_REV_029	CAAGCAGAAGACGGCATACGAGATATACAGCGACACGCACGATCCGACGGTAGTGT	ATACAGCG	CGCTGTAT
Illumina_PE_MIPBC_REV_030	CAAGCAGAAGACGGCATACGAGATCTGGATAGACACGCACGATCCGACGGTAGTGT	CTGGATAG	CTATCCAG
Illumina_PE_MIPBC_REV_031	CAAGCAGAAGACGGCATACGAGATTCATCAGCACACGCACGATCCGACGGTAGTGT	TCATCAGC	GCTGATGA
Illumina_PE_MIPBC_REV_032	CAAGCAGAAGACGGCATACGAGATTTATACCGACACGCACGATCCGACGGTAGTGT	TTATACCG	CGGTATAA
Illumina_PE_MIPBC_REV_033	CAAGCAGAAGACGGCATACGAGATGCTGATTCACACGCACGATCCGACGGTAGTGT	GCTGATTC	GAATCAGC
Illumina_PE_MIPBC_REV_034	CAAGCAGAAGACGGCATACGAGATATAAGGCCACACGCACGATCCGACGGTAGTGT	ATAAGGCC	GGCCTTAT
Illumina_PE_MIPBC_REV_035	CAAGCAGAAGACGGCATACGAGATAAGACTAGACACGCACGATCCGACGGTAGTGT	AAGACTAG	CTAGTCTT
Illumina_PE_MIPBC_REV_036	CAAGCAGAAGACGGCATACGAGATTAGCAACAACACGCACGATCCGACGGTAGTGT	TAGCAACA	TGTTGCTA
Illumina_PE_MIPBC_REV_037	CAAGCAGAAGACGGCATACGAGATCAAGTAATACACGCACGATCCGACGGTAGTGT	CAAGTAAT	ATTACTTG
Illumina_PE_MIPBC_REV_038	CAAGCAGAAGACGGCATACGAGATTCATGATGACACGCACGATCCGACGGTAGTGT	TCATGATG	CATCATGA
Illumina_PE_MIPBC_REV_039	CAAGCAGAAGACGGCATACGAGATTAGCTCTTACACGCACGATCCGACGGTAGTGT	TAGCTCTT	AAGAGCTA
Illumina_PE_MIPBC_REV_040	CAAGCAGAAGACGGCATACGAGATACTACATGACACGCACGATCCGACGGTAGTGT	ACTACATG	CATGTAGT
Illumina_PE_MIPBC_REV_041	CAAGCAGAAGACGGCATACGAGATTGTGCCATACACGCACGATCCGACGGTAGTGT	TGTGCCAT	ATGGCACA
Illumina_PE_MIPBC_REV_042	CAAGCAGAAGACGGCATACGAGATGACTTCCAACACGCACGATCCGACGGTAGTGT	GACTTCCA	TGGAAGTC
Illumina_PE_MIPBC_REV_043	CAAGCAGAAGACGGCATACGAGATTATTCTCGACACGCACGATCCGACGGTAGTGT	TATTCTCG	CGAGAATA
Illumina_PE_MIPBC_REV_044	CAAGCAGAAGACGGCATACGAGATCACTAGATACACGCACGATCCGACGGTAGTGT	CACTAGAT	ATCTAGTG
Illumina_PE_MIPBC_REV_045	CAAGCAGAAGACGGCATACGAGATCTTCGCATACACGCACGATCCGACGGTAGTGT	CTTCGCAT	ATGCGAAG
Illumina_PE_MIPBC_REV_046	CAAGCAGAAGACGGCATACGAGATCTAGCGATACACGCACGATCCGACGGTAGTGT	CTAGCGAT	ATCGCTAG
Illumina_PE_MIPBC_REV_047	CAAGCAGAAGACGGCATACGAGATTACGTTAAACACGCACGATCCGACGGTAGTGT	TACGTTAA	TTAACGTA
Illumina_PE_MIPBC_REV_048	CAAGCAGAAGACGGCATACGAGATAAGTAGTCACACGCACGATCCGACGGTAGTGT	AAGTAGTC	GACTACTT
Illumina_PE_MIPBC_REV_049	CAAGCAGAAGACGGCATACGAGATGACGTATCACACGCACGATCCGACGGTAGTGT	GACGTATC	GATACGTC
Illumina_PE_MIPBC_REV_050	CAAGCAGAAGACGGCATACGAGATACGTTCAGACACGCACGATCCGACGGTAGTGT	ACGTTCAG	CTGAACGT
Illumina_PE_MIPBC_REV_051	CAAGCAGAAGACGGCATACGAGATAGCTATATACACGCACGATCCGACGGTAGTGT	AGCTATAT	ATATAGCT
Illumina_PE_MIPBC_REV_052	CAAGCAGAAGACGGCATACGAGATAGTGCGAAACACGCACGATCCGACGGTAGTGT	AGTGCGAA	TTCGCACT
Illumina_PE_MIPBC_REV_053	CAAGCAGAAGACGGCATACGAGATCAATGGTAACACGCACGATCCGACGGTAGTGT	CAATGGTA	TACCATTG
Illumina_PE_MIPBC_REV_054	CAAGCAGAAGACGGCATACGAGATATTCCGATACACGCACGATCCGACGGTAGTGT	ATTCCGAT	ATCGGAAT
Illumina_PE_MIPBC_REV_055	CAAGCAGAAGACGGCATACGAGATAGCTGTTGACACGCACGATCCGACGGTAGTGT	AGCTGTTG	CAACAGCT
Illumina_PE_MIPBC_REV_056	CAAGCAGAAGACGGCATACGAGATTTCGACTCACACGCACGATCCGACGGTAGTGT	TTCGACTC	GAGTCGAA
Illumina_PE_MIPBC_REV_057	CAAGCAGAAGACGGCATACGAGATCGAATGGTACACGCACGATCCGACGGTAGTGT	CGAATGGT	ACCATTCG
Illumina_PE_MIPBC_REV_058	CAAGCAGAAGACGGCATACGAGATTAGTGTACACACGCACGATCCGACGGTAGTGT	TAGTGTAC	GTACACTA
Illumina_PE_MIPBC_REV_059	CAAGCAGAAGACGGCATACGAGATACGCATGAACACGCACGATCCGACGGTAGTGT	ACGCATGA	TCATGCGT
Illumina_PE_MIPBC_REV_060	CAAGCAGAAGACGGCATACGAGATTTCGTACAACACGCACGATCCGACGGTAGTGT	TTCGTACA	TGTACGAA
Illumina_PE_MIPBC_REV_061	CAAGCAGAAGACGGCATACGAGATTTCTGCTAACACGCACGATCCGACGGTAGTGT	TTCTGCTA	TAGCAGAA
Illumina_PE_MIPBC_REV_062	CAAGCAGAAGACGGCATACGAGATTGGAAGCAACACGCACGATCCGACGGTAGTGT	TGGAAGCA	TGCTTCCA
Illumina_PE_MIPBC_REV_063	CAAGCAGAAGACGGCATACGAGATGATGCTCAACACGCACGATCCGACGGTAGTGT	GATGCTCA	TGAGCATC
Illumina_PE_MIPBC_REV_064	CAAGCAGAAGACGGCATACGAGATAGCCTGAAACACGCACGATCCGACGGTAGTGT	AGCCTGAA	TTCAGGCT
Illumina_PE_MIPBC_REV_065	CAAGCAGAAGACGGCATACGAGATCACCAGTAACACGCACGATCCGACGGTAGTGT	CACCAGTA	TACTGGTG
Illumina_PE_MIPBC_REV_066	CAAGCAGAAGACGGCATACGAGATGTTACACCACACGCACGATCCGACGGTAGTGT	GTTACACC	GGTGTAAC
Illumina_PE_MIPBC_REV_067	CAAGCAGAAGACGGCATACGAGATGCGTTAGTACACGCACGATCCGACGGTAGTGT	GCGTTAGT	ACTAACGC
Illumina_PE_MIPBC_REV_068	CAAGCAGAAGACGGCATACGAGATTGACGTTCACACGCACGATCCGACGGTAGTGT	TGACGTTC	GAACGTCA
Illumina_PE_MIPBC_REV_069	CAAGCAGAAGACGGCATACGAGATTAGGCGTAACACGCACGATCCGACGGTAGTGT	TAGGCGTA	TACGCCTA
Illumina_PE_MIPBC_REV_070	CAAGCAGAAGACGGCATACGAGATAAGTGAGCACACGCACGATCCGACGGTAGTGT	AAGTGAGC	GCTCACTT
Illumina_PE_MIPBC_REV_071	CAAGCAGAAGACGGCATACGAGATCCGGAATAACACGCACGATCCGACGGTAGTGT	CCGGAATA	TATTCCGG
Illumina_PE_MIPBC_REV_072	CAAGCAGAAGACGGCATACGAGATAATAGGCAACACGCACGATCCGACGGTAGTGT	AATAGGCA	TGCCTATT
Illumina_PE_MIPBC_REV_073	CAAGCAGAAGACGGCATACGAGATTTCAGGTCACACGCACGATCCGACGGTAGTGT	TTCAGGTC	GACCTGAA
Illumina_PE_MIPBC_REV_074	CAAGCAGAAGACGGCATACGAGATTAATCGCTACACGCACGATCCGACGGTAGTGT	TAATCGCT	AGCGATTA
Illumina_PE_MIPBC_REV_075	CAAGCAGAAGACGGCATACGAGATCTTAGGTGACACGCACGATCCGACGGTAGTGT	CTTAGGTG	CACCTAAG
Illumina_PE_MIPBC_REV_076	CAAGCAGAAGACGGCATACGAGATTTGATCTCACACGCACGATCCGACGGTAGTGT	TTGATCTC	GAGATCAA
Illumina_PE_MIPBC_REV_077	CAAGCAGAAGACGGCATACGAGATTCTTACTGACACGCACGATCCGACGGTAGTGT	TCTTACTG	CAGTAAGA
Illumina_PE_MIPBC_REV_078	CAAGCAGAAGACGGCATACGAGATGAGTACACACACGCACGATCCGACGGTAGTGT	GAGTACAC	GTGTACTC
Illumina_PE_MIPBC_REV_079	CAAGCAGAAGACGGCATACGAGATACGTTACAACACGCACGATCCGACGGTAGTGT	ACGTTACA	TGTAACGT
Illumina_PE_MIPBC_REV_080	CAAGCAGAAGACGGCATACGAGATTGGTAAGCACACGCACGATCCGACGGTAGTGT	TGGTAAGC	GCTTACCA
Illumina_PE_MIPBC_REV_081	CAAGCAGAAGACGGCATACGAGATGATAGCACACACGCACGATCCGACGGTAGTGT	GATAGCAC	GTGCTATC
Illumina_PE_MIPBC_REV_082	CAAGCAGAAGACGGCATACGAGATGACTTAGGACACGCACGATCCGACGGTAGTGT	GACTTAGG	CCTAAGTC
Illumina_PE_MIPBC_REV_083	CAAGCAGAAGACGGCATACGAGATAGTCGTTAACACGCACGATCCGACGGTAGTGT	AGTCGTTA	TAACGACT
Illumina_PE_MIPBC_REV_084	CAAGCAGAAGACGGCATACGAGATCGTGATTAACACGCACGATCCGACGGTAGTGT	CGTGATTA	TAATCACG
Illumina_PE_MIPBC_REV_085	CAAGCAGAAGACGGCATACGAGATTCAGTAGAACACGCACGATCCGACGGTAGTGT	TCAGTAGA	TCTACTGA
Illumina_PE_MIPBC_REV_086	CAAGCAGAAGACGGCATACGAGATATGTGTCTACACGCACGATCCGACGGTAGTGT	ATGTGTCT	AGACACAT
Illumina_PE_MIPBC_REV_087	CAAGCAGAAGACGGCATACGAGATCAGAATATACACGCACGATCCGACGGTAGTGT	CAGAATAT	ATATTCTG
Illumina_PE_MIPBC_REV_088	CAAGCAGAAGACGGCATACGAGATTAAGTCTGACACGCACGATCCGACGGTAGTGT	TAAGTCTG	CAGACTTA
Illumina_PE_MIPBC_REV_089	CAAGCAGAAGACGGCATACGAGATATCGACATACACGCACGATCCGACGGTAGTGT	ATCGACAT	ATGTCGAT
Illumina_PE_MIPBC_REV_090	CAAGCAGAAGACGGCATACGAGATACAGCTGTACACGCACGATCCGACGGTAGTGT	ACAGCTGT	ACAGCTGT
Illumina_PE_MIPBC_REV_091	CAAGCAGAAGACGGCATACGAGATATCACAAGACACGCACGATCCGACGGTAGTGT	ATCACAAG	CTTGTGAT
Illumina_PE_MIPBC_REV_092	CAAGCAGAAGACGGCATACGAGATGTCGAATTACACGCACGATCCGACGGTAGTGT	GTCGAATT	AATTCGAC
Illumina_PE_MIPBC_REV_093	CAAGCAGAAGACGGCATACGAGATTGCCGATTACACGCACGATCCGACGGTAGTGT	TGCCGATT	AATCGGCA
Illumina_PE_MIPBC_REV_094	CAAGCAGAAGACGGCATACGAGATACTAATGCACACGCACGATCCGACGGTAGTGT	ACTAATGC	GCATTAGT
Illumina_PE_MIPBC_REV_095	CAAGCAGAAGACGGCATACGAGATCTAGTAGGACACGCACGATCCGACGGTAGTGT	CTAGTAGG	CCTACTAG
Illumina_PE_MIPBC_REV_096	CAAGCAGAAGACGGCATACGAGATTTAAGCCAACACGCACGATCCGACGGTAGTGT	TTAAGCCA	TGGCTTAA
Illumina_PE_MIPBC_REV_097	CAAGCAGAAGACGGCATACGAGATGCATAACGACACGCACGATCCGACGGTAGTGT	GCATAACG	CGTTATGC
Illumina_PE_MIPBC_REV_098	CAAGCAGAAGACGGCATACGAGATTTCTCGGAACACGCACGATCCGACGGTAGTGT	TTCTCGGA	TCCGAGAA
Illumina_PE_MIPBC_REV_099	CAAGCAGAAGACGGCATACGAGATAGATCCAGACACGCACGATCCGACGGTAGTGT	AGATCCAG	CTGGATCT
Illumina_PE_MIPBC_REV_100	CAAGCAGAAGACGGCATACGAGATACACGTTGACACGCACGATCCGACGGTAGTGT	ACACGTTG	CAACGTGT
Illumina_PE_MIPBC_REV_101	CAAGCAGAAGACGGCATACGAGATCGATCTGAACACGCACGATCCGACGGTAGTGT	CGATCTGA	TCAGATCG
Illumina_PE_MIPBC_REV_102	CAAGCAGAAGACGGCATACGAGATGTACCTATACACGCACGATCCGACGGTAGTGT	GTACCTAT	ATAGGTAC
Illumina_PE_MIPBC_REV_103	CAAGCAGAAGACGGCATACGAGATCGTATCTCACACGCACGATCCGACGGTAGTGT	CGTATCTC	GAGATACG
Illumina_PE_MIPBC_REV_104	CAAGCAGAAGACGGCATACGAGATCATGATCTACACGCACGATCCGACGGTAGTGT	CATGATCT	AGATCATG
Illumina_PE_MIPBC_REV_105	CAAGCAGAAGACGGCATACGAGATTGCAACACACACGCACGATCCGACGGTAGTGT	TGCAACAC	GTGTTGCA
Illumina_PE_MIPBC_REV_106	CAAGCAGAAGACGGCATACGAGATCCAAGCATACACGCACGATCCGACGGTAGTGT	CCAAGCAT	ATGCTTGG
Illumina_PE_MIPBC_REV_107	CAAGCAGAAGACGGCATACGAGATGGAACCTTACACGCACGATCCGACGGTAGTGT	GGAACCTT	AAGGTTCC
Illumina_PE_MIPBC_REV_108	CAAGCAGAAGACGGCATACGAGATCACGTCTTACACGCACGATCCGACGGTAGTGT	CACGTCTT	AAGACGTG
Illumina_PE_MIPBC_REV_109	CAAGCAGAAGACGGCATACGAGATAGGTCAGTACACGCACGATCCGACGGTAGTGT	AGGTCAGT	ACTGACCT
Illumina_PE_MIPBC_REV_110	CAAGCAGAAGACGGCATACGAGATCAAGATGGACACGCACGATCCGACGGTAGTGT	CAAGATGG	CCATCTTG
Illumina_PE_MIPBC_REV_111	CAAGCAGAAGACGGCATACGAGATTTGCTGGAACACGCACGATCCGACGGTAGTGT	TTGCTGGA	TCCAGCAA
Illumina_PE_MIPBC_REV_112	CAAGCAGAAGACGGCATACGAGATGAATCGAGACACGCACGATCCGACGGTAGTGT	GAATCGAG	CTCGATTC
Illumina_PE_MIPBC_REV_113	CAAGCAGAAGACGGCATACGAGATAATGACAGACACGCACGATCCGACGGTAGTGT	AATGACAG	CTGTCATT
Illumina_PE_MIPBC_REV_114	CAAGCAGAAGACGGCATACGAGATGTGGTCATACACGCACGATCCGACGGTAGTGT	GTGGTCAT	ATGACCAC
Illumina_PE_MIPBC_REV_115	CAAGCAGAAGACGGCATACGAGATCAGTCTTCACACGCACGATCCGACGGTAGTGT	CAGTCTTC	GAAGACTG
Illumina_PE_MIPBC_REV_116	CAAGCAGAAGACGGCATACGAGATACAGTTAAACACGCACGATCCGACGGTAGTGT	ACAGTTAA	TTAACTGT
Illumina_PE_MIPBC_REV_117	CAAGCAGAAGACGGCATACGAGATCATTGAATACACGCACGATCCGACGGTAGTGT	CATTGAAT	ATTCAATG
Illumina_PE_MIPBC_REV_118	CAAGCAGAAGACGGCATACGAGATGCATCTAAACACGCACGATCCGACGGTAGTGT	GCATCTAA	TTAGATGC
Illumina_PE_MIPBC_REV_119	CAAGCAGAAGACGGCATACGAGATCTGCCTAAACACGCACGATCCGACGGTAGTGT	CTGCCTAA	TTAGGCAG
Illumina_PE_MIPBC_REV_120	CAAGCAGAAGACGGCATACGAGATCTCAATGAACACGCACGATCCGACGGTAGTGT	CTCAATGA	TCATTGAG
Illumina_PE_MIPBC_REV_121	CAAGCAGAAGACGGCATACGAGATCCGATTACACACGCACGATCCGACGGTAGTGT	CCGATTAC	GTAATCGG
Illumina_PE_MIPBC_REV_122	CAAGCAGAAGACGGCATACGAGATCAATTCAGACACGCACGATCCGACGGTAGTGT	CAATTCAG	CTGAATTG
Illumina_PE_MIPBC_REV_123	CAAGCAGAAGACGGCATACGAGATGTTGTAACACACGCACGATCCGACGGTAGTGT	GTTGTAAC	GTTACAAC
Illumina_PE_MIPBC_REV_124	CAAGCAGAAGACGGCATACGAGATGACAATAAACACGCACGATCCGACGGTAGTGT	GACAATAA	TTATTGTC
Illumina_PE_MIPBC_REV_125	CAAGCAGAAGACGGCATACGAGATAAGGCATCACACGCACGATCCGACGGTAGTGT	AAGGCATC	GATGCCTT
Illumina_PE_MIPBC_REV_126	CAAGCAGAAGACGGCATACGAGATTCTATTAGACACGCACGATCCGACGGTAGTGT	TCTATTAG	CTAATAGA
Illumina_PE_MIPBC_REV_127	CAAGCAGAAGACGGCATACGAGATGGATCGTAACACGCACGATCCGACGGTAGTGT	GGATCGTA	TACGATCC
Illumina_PE_MIPBC_REV_128	CAAGCAGAAGACGGCATACGAGATTTAAGTGCACACGCACGATCCGACGGTAGTGT	TTAAGTGC	GCACTTAA
Illumina_PE_MIPBC_REV_129	CAAGCAGAAGACGGCATACGAGATACAGGCTTACACGCACGATCCGACGGTAGTGT	ACAGGCTT	AAGCCTGT
Illumina_PE_MIPBC_REV_130	CAAGCAGAAGACGGCATACGAGATATCGGTCAACACGCACGATCCGACGGTAGTGT	ATCGGTCA	TGACCGAT
Illumina_PE_MIPBC_REV_131	CAAGCAGAAGACGGCATACGAGATGACCACATACACGCACGATCCGACGGTAGTGT	GACCACAT	ATGTGGTC
Illumina_PE_MIPBC_REV_132	CAAGCAGAAGACGGCATACGAGATAACTTGGCACACGCACGATCCGACGGTAGTGT	AACTTGGC	GCCAAGTT
Illumina_PE_MIPBC_REV_133	CAAGCAGAAGACGGCATACGAGATTATTCGACACACGCACGATCCGACGGTAGTGT	TATTCGAC	GTCGAATA
Illumina_PE_MIPBC_REV_134	CAAGCAGAAGACGGCATACGAGATGGAGACTAACACGCACGATCCGACGGTAGTGT	GGAGACTA	TAGTCTCC
Illumina_PE_MIPBC_REV_135	CAAGCAGAAGACGGCATACGAGATAGTCATGTACACGCACGATCCGACGGTAGTGT	AGTCATGT	ACATGACT
Illumina_PE_MIPBC_REV_136	CAAGCAGAAGACGGCATACGAGATAGGTACGAACACGCACGATCCGACGGTAGTGT	AGGTACGA	TCGTACCT
Illumina_PE_MIPBC_REV_137	CAAGCAGAAGACGGCATACGAGATACGATCGAACACGCACGATCCGACGGTAGTGT	ACGATCGA	TCGATCGT
Illumina_PE_MIPBC_REV_138	CAAGCAGAAGACGGCATACGAGATAGCAACTTACACGCACGATCCGACGGTAGTGT	AGCAACTT	AAGTTGCT
Illumina_PE_MIPBC_REV_139	CAAGCAGAAGACGGCATACGAGATTACTGACAACACGCACGATCCGACGGTAGTGT	TACTGACA	TGTCAGTA
Illumina_PE_MIPBC_REV_140	CAAGCAGAAGACGGCATACGAGATCTACGAACACACGCACGATCCGACGGTAGTGT	CTACGAAC	GTTCGTAG
Illumina_PE_MIPBC_REV_141	CAAGCAGAAGACGGCATACGAGATATCTAGAGACACGCACGATCCGACGGTAGTGT	ATCTAGAG	CTCTAGAT
Illumina_PE_MIPBC_REV_142	CAAGCAGAAGACGGCATACGAGATATCCTTGTACACGCACGATCCGACGGTAGTGT	ATCCTTGT	ACAAGGAT
Illumina_PE_MIPBC_REV_143	CAAGCAGAAGACGGCATACGAGATTTAATGCTACACGCACGATCCGACGGTAGTGT	TTAATGCT	AGCATTAA
Illumina_PE_MIPBC_REV_144	CAAGCAGAAGACGGCATACGAGATTTAACCTGACACGCACGATCCGACGGTAGTGT	TTAACCTG	CAGGTTAA
Illumina_PE_MIPBC_REV_145	CAAGCAGAAGACGGCATACGAGATTAGACACCACACGCACGATCCGACGGTAGTGT	TAGACACC	GGTGTCTA
Illumina_PE_MIPBC_REV_146	CAAGCAGAAGACGGCATACGAGATCCACAAGTACACGCACGATCCGACGGTAGTGT	CCACAAGT	ACTTGTGG
Illumina_PE_MIPBC_REV_147	CAAGCAGAAGACGGCATACGAGATGCTAATCAACACGCACGATCCGACGGTAGTGT	GCTAATCA	TGATTAGC
Illumina_PE_MIPBC_REV_148	CAAGCAGAAGACGGCATACGAGATGTTGCTAGACACGCACGATCCGACGGTAGTGT	GTTGCTAG	CTAGCAAC
Illumina_PE_MIPBC_REV_149	CAAGCAGAAGACGGCATACGAGATGTTGGCTAACACGCACGATCCGACGGTAGTGT	GTTGGCTA	TAGCCAAC
Illumina_PE_MIPBC_REV_150	CAAGCAGAAGACGGCATACGAGATCATGTGAGACACGCACGATCCGACGGTAGTGT	CATGTGAG	CTCACATG
Illumina_PE_MIPBC_REV_151	CAAGCAGAAGACGGCATACGAGATAACGAAGTACACGCACGATCCGACGGTAGTGT	AACGAAGT	ACTTCGTT
Illumina_PE_MIPBC_REV_152	CAAGCAGAAGACGGCATACGAGATATTATCGGACACGCACGATCCGACGGTAGTGT	ATTATCGG	CCGATAAT
Illumina_PE_MIPBC_REV_153	CAAGCAGAAGACGGCATACGAGATGTATTGCAACACGCACGATCCGACGGTAGTGT	GTATTGCA	TGCAATAC
Illumina_PE_MIPBC_REV_154	CAAGCAGAAGACGGCATACGAGATAGACTTCTACACGCACGATCCGACGGTAGTGT	AGACTTCT	AGAAGTCT
Illumina_PE_MIPBC_REV_155	CAAGCAGAAGACGGCATACGAGATACCATGCTACACGCACGATCCGACGGTAGTGT	ACCATGCT	AGCATGGT
Illumina_PE_MIPBC_REV_156	CAAGCAGAAGACGGCATACGAGATTGAGCATAACACGCACGATCCGACGGTAGTGT	TGAGCATA	TATGCTCA
Illumina_PE_MIPBC_REV_157	CAAGCAGAAGACGGCATACGAGATTAAGGCAAACACGCACGATCCGACGGTAGTGT	TAAGGCAA	TTGCCTTA
Illumina_PE_MIPBC_REV_158	CAAGCAGAAGACGGCATACGAGATTCAATGAAACACGCACGATCCGACGGTAGTGT	TCAATGAA	TTCATTGA
Illumina_PE_MIPBC_REV_159	CAAGCAGAAGACGGCATACGAGATGTCAGACAACACGCACGATCCGACGGTAGTGT	GTCAGACA	TGTCTGAC
Illumina_PE_MIPBC_REV_160	CAAGCAGAAGACGGCATACGAGATCATCTGTCACACGCACGATCCGACGGTAGTGT	CATCTGTC	GACAGATG
Illumina_PE_MIPBC_REV_161	CAAGCAGAAGACGGCATACGAGATCGTGGATTACACGCACGATCCGACGGTAGTGT	CGTGGATT	AATCCACG
Illumina_PE_MIPBC_REV_162	CAAGCAGAAGACGGCATACGAGATTCATGTCTACACGCACGATCCGACGGTAGTGT	TCATGTCT	AGACATGA
Illumina_PE_MIPBC_REV_163	CAAGCAGAAGACGGCATACGAGATATCTCGTTACACGCACGATCCGACGGTAGTGT	ATCTCGTT	AACGAGAT
Illumina_PE_MIPBC_REV_164	CAAGCAGAAGACGGCATACGAGATAGTACTCCACACGCACGATCCGACGGTAGTGT	AGTACTCC	GGAGTACT
Illumina_PE_MIPBC_REV_165	CAAGCAGAAGACGGCATACGAGATTCGGAACTACACGCACGATCCGACGGTAGTGT	TCGGAACT	AGTTCCGA
Illumina_PE_MIPBC_REV_166	CAAGCAGAAGACGGCATACGAGATAAGCAATTACACGCACGATCCGACGGTAGTGT	AAGCAATT	AATTGCTT
Illumina_PE_MIPBC_REV_167	CAAGCAGAAGACGGCATACGAGATGTCTTGACACACGCACGATCCGACGGTAGTGT	GTCTTGAC	GTCAAGAC
Illumina_PE_MIPBC_REV_168	CAAGCAGAAGACGGCATACGAGATACTTCGTCACACGCACGATCCGACGGTAGTGT	ACTTCGTC	GACGAAGT
Illumina_PE_MIPBC_REV_169	CAAGCAGAAGACGGCATACGAGATTGCAGTTAACACGCACGATCCGACGGTAGTGT	TGCAGTTA	TAACTGCA
Illumina_PE_MIPBC_REV_170	CAAGCAGAAGACGGCATACGAGATCGTAACGAACACGCACGATCCGACGGTAGTGT	CGTAACGA	TCGTTACG
Illumina_PE_MIPBC_REV_171	CAAGCAGAAGACGGCATACGAGATTTAGCACCACACGCACGATCCGACGGTAGTGT	TTAGCACC	GGTGCTAA
Illumina_PE_MIPBC_REV_172	CAAGCAGAAGACGGCATACGAGATGCGATCTTACACGCACGATCCGACGGTAGTGT	GCGATCTT	AAGATCGC
Illumina_PE_MIPBC_REV_173	CAAGCAGAAGACGGCATACGAGATCGCATATGACACGCACGATCCGACGGTAGTGT	CGCATATG	CATATGCG
Illumina_PE_MIPBC_REV_174	CAAGCAGAAGACGGCATACGAGATACCAGGTAACACGCACGATCCGACGGTAGTGT	ACCAGGTA	TACCTGGT
Illumina_PE_MIPBC_REV_175	CAAGCAGAAGACGGCATACGAGATTCATAGAGACACGCACGATCCGACGGTAGTGT	TCATAGAG	CTCTATGA
Illumina_PE_MIPBC_REV_176	CAAGCAGAAGACGGCATACGAGATTACAATGTACACGCACGATCCGACGGTAGTGT	TACAATGT	ACATTGTA
Illumina_PE_MIPBC_REV_177	CAAGCAGAAGACGGCATACGAGATATAAGCAGACACGCACGATCCGACGGTAGTGT	ATAAGCAG	CTGCTTAT
Illumina_PE_MIPBC_REV_178	CAAGCAGAAGACGGCATACGAGATTGAACGAGACACGCACGATCCGACGGTAGTGT	TGAACGAG	CTCGTTCA
Illumina_PE_MIPBC_REV_179	CAAGCAGAAGACGGCATACGAGATGATTCCTAACACGCACGATCCGACGGTAGTGT	GATTCCTA	TAGGAATC
Illumina_PE_MIPBC_REV_180	CAAGCAGAAGACGGCATACGAGATCAGAGTGAACACGCACGATCCGACGGTAGTGT	CAGAGTGA	TCACTCTG
Illumina_PE_MIPBC_REV_181	CAAGCAGAAGACGGCATACGAGATAGATAACCACACGCACGATCCGACGGTAGTGT	AGATAACC	GGTTATCT
Illumina_PE_MIPBC_REV_182	CAAGCAGAAGACGGCATACGAGATGAGTAACTACACGCACGATCCGACGGTAGTGT	GAGTAACT	AGTTACTC
Illumina_PE_MIPBC_REV_183	CAAGCAGAAGACGGCATACGAGATATACCTGGACACGCACGATCCGACGGTAGTGT	ATACCTGG	CCAGGTAT
Illumina_PE_MIPBC_REV_184	CAAGCAGAAGACGGCATACGAGATGCTAGTTGACACGCACGATCCGACGGTAGTGT	GCTAGTTG	CAACTAGC
Illumina_PE_MIPBC_REV_185	CAAGCAGAAGACGGCATACGAGATTAGTGCGAACACGCACGATCCGACGGTAGTGT	TAGTGCGA	TCGCACTA
Illumina_PE_MIPBC_REV_186	CAAGCAGAAGACGGCATACGAGATACTCTGACACACGCACGATCCGACGGTAGTGT	ACTCTGAC	GTCAGAGT
Illumina_PE_MIPBC_REV_187	CAAGCAGAAGACGGCATACGAGATCTCTAATGACACGCACGATCCGACGGTAGTGT	CTCTAATG	CATTAGAG
Illumina_PE_MIPBC_REV_188	CAAGCAGAAGACGGCATACGAGATCATAGACGACACGCACGATCCGACGGTAGTGT	CATAGACG	CGTCTATG
Illumina_PE_MIPBC_REV_189	CAAGCAGAAGACGGCATACGAGATACCACTGAACACGCACGATCCGACGGTAGTGT	ACCACTGA	TCAGTGGT
Illumina_PE_MIPBC_REV_190	CAAGCAGAAGACGGCATACGAGATCATCAATGACACGCACGATCCGACGGTAGTGT	CATCAATG	CATTGATG
Illumina_PE_MIPBC_REV_191	CAAGCAGAAGACGGCATACGAGATAACGCTCTACACGCACGATCCGACGGTAGTGT	AACGCTCT	AGAGCGTT
Illumina_PE_MIPBC_REV_192	CAAGCAGAAGACGGCATACGAGATATACGCCTACACGCACGATCCGACGGTAGTGT	ATACGCCT	AGGCGTAT
Illumina_PE_MIPBC_REV_193	CAAGCAGAAGACGGCATACGAGATCTCTAGCAACACGCACGATCCGACGGTAGTGT	CTCTAGCA	TGCTAGAG
Illumina_PE_MIPBC_REV_194	CAAGCAGAAGACGGCATACGAGATGGTGAACAACACGCACGATCCGACGGTAGTGT	GGTGAACA	TGTTCACC
Illumina_PE_MIPBC_REV_195	CAAGCAGAAGACGGCATACGAGATAGCTCTCAACACGCACGATCCGACGGTAGTGT	AGCTCTCA	TGAGAGCT
Illumina_PE_MIPBC_REV_196	CAAGCAGAAGACGGCATACGAGATTGAGTGACACACGCACGATCCGACGGTAGTGT	TGAGTGAC	GTCACTCA
Illumina_PE_MIPBC_REV_197	CAAGCAGAAGACGGCATACGAGATACGCTTATACACGCACGATCCGACGGTAGTGT	ACGCTTAT	ATAAGCGT
Illumina_PE_MIPBC_REV_198	CAAGCAGAAGACGGCATACGAGATCAGATAGTACACGCACGATCCGACGGTAGTGT	CAGATAGT	ACTATCTG
Illumina_PE_MIPBC_REV_199	CAAGCAGAAGACGGCATACGAGATGTCACCATACACGCACGATCCGACGGTAGTGT	GTCACCAT	ATGGTGAC
Illumina_PE_MIPBC_REV_200	CAAGCAGAAGACGGCATACGAGATTGGTCGAAACACGCACGATCCGACGGTAGTGT	TGGTCGAA	TTCGACCA
Illumina_PE_MIPBC_REV_201	CAAGCAGAAGACGGCATACGAGATGCAATATAACACGCACGATCCGACGGTAGTGT	GCAATATA	TATATTGC
Illumina_PE_MIPBC_REV_202	CAAGCAGAAGACGGCATACGAGATCACATGCAACACGCACGATCCGACGGTAGTGT	CACATGCA	TGCATGTG
Illumina_PE_MIPBC_REV_203	CAAGCAGAAGACGGCATACGAGATTCCTTCGAACACGCACGATCCGACGGTAGTGT	TCCTTCGA	TCGAAGGA
Illumina_PE_MIPBC_REV_204	CAAGCAGAAGACGGCATACGAGATCTGATGTAACACGCACGATCCGACGGTAGTGT	CTGATGTA	TACATCAG
Illumina_PE_MIPBC_REV_205	CAAGCAGAAGACGGCATACGAGATCACTGCAAACACGCACGATCCGACGGTAGTGT	CACTGCAA	TTGCAGTG
Illumina_PE_MIPBC_REV_206	CAAGCAGAAGACGGCATACGAGATTCGGAGAAACACGCACGATCCGACGGTAGTGT	TCGGAGAA	TTCTCCGA
Illumina_PE_MIPBC_REV_207	CAAGCAGAAGACGGCATACGAGATCGGTATGTACACGCACGATCCGACGGTAGTGT	CGGTATGT	ACATACCG
Illumina_PE_MIPBC_REV_208	CAAGCAGAAGACGGCATACGAGATCTGAGCTTACACGCACGATCCGACGGTAGTGT	CTGAGCTT	AAGCTCAG
Illumina_PE_MIPBC_REV_209	CAAGCAGAAGACGGCATACGAGATCTTGGTACACACGCACGATCCGACGGTAGTGT	CTTGGTAC	GTACCAAG
Illumina_PE_MIPBC_REV_210	CAAGCAGAAGACGGCATACGAGATCTGACAATACACGCACGATCCGACGGTAGTGT	CTGACAAT	ATTGTCAG
Illumina_PE_MIPBC_REV_211	CAAGCAGAAGACGGCATACGAGATTGGTACAGACACGCACGATCCGACGGTAGTGT	TGGTACAG	CTGTACCA
Illumina_PE_MIPBC_REV_212	CAAGCAGAAGACGGCATACGAGATGGTCTCAAACACGCACGATCCGACGGTAGTGT	GGTCTCAA	TTGAGACC
Illumina_PE_MIPBC_REV_213	CAAGCAGAAGACGGCATACGAGATTGGCTAATACACGCACGATCCGACGGTAGTGT	TGGCTAAT	ATTAGCCA
Illumina_PE_MIPBC_REV_214	CAAGCAGAAGACGGCATACGAGATAGAGGATCACACGCACGATCCGACGGTAGTGT	AGAGGATC	GATCCTCT
Illumina_PE_MIPBC_REV_215	CAAGCAGAAGACGGCATACGAGATCGAATACAACACGCACGATCCGACGGTAGTGT	CGAATACA	TGTATTCG
Illumina_PE_MIPBC_REV_216	CAAGCAGAAGACGGCATACGAGATAGCGTTACACACGCACGATCCGACGGTAGTGT	AGCGTTAC	GTAACGCT
Illumina_PE_MIPBC_REV_217	CAAGCAGAAGACGGCATACGAGATTGACCTCAACACGCACGATCCGACGGTAGTGT	TGACCTCA	TGAGGTCA
Illumina_PE_MIPBC_REV_218	CAAGCAGAAGACGGCATACGAGATTAGTTGCCACACGCACGATCCGACGGTAGTGT	TAGTTGCC	GGCAACTA
Illumina_PE_MIPBC_REV_219	CAAGCAGAAGACGGCATACGAGATGTTGCAGTACACGCACGATCCGACGGTAGTGT	GTTGCAGT	ACTGCAAC
Illumina_PE_MIPBC_REV_220	CAAGCAGAAGACGGCATACGAGATATAGAGGCACACGCACGATCCGACGGTAGTGT	ATAGAGGC	GCCTCTAT
Illumina_PE_MIPBC_REV_221	CAAGCAGAAGACGGCATACGAGATCTTGACTGACACGCACGATCCGACGGTAGTGT	CTTGACTG	CAGTCAAG
Illumina_PE_MIPBC_REV_222	CAAGCAGAAGACGGCATACGAGATAACCTCGAACACGCACGATCCGACGGTAGTGT	AACCTCGA	TCGAGGTT
Illumina_PE_MIPBC_REV_223	CAAGCAGAAGACGGCATACGAGATTCAACCGAACACGCACGATCCGACGGTAGTGT	TCAACCGA	TCGGTTGA
Illumina_PE_MIPBC_REV_224	CAAGCAGAAGACGGCATACGAGATGCTATGGAACACGCACGATCCGACGGTAGTGT	GCTATGGA	TCCATAGC
Illumina_PE_MIPBC_REV_225	CAAGCAGAAGACGGCATACGAGATTCTTGACCACACGCACGATCCGACGGTAGTGT	TCTTGACC	GGTCAAGA
Illumina_PE_MIPBC_REV_226	CAAGCAGAAGACGGCATACGAGATACATGGATACACGCACGATCCGACGGTAGTGT	ACATGGAT	ATCCATGT
Illumina_PE_MIPBC_REV_227	CAAGCAGAAGACGGCATACGAGATATGACAGCACACGCACGATCCGACGGTAGTGT	ATGACAGC	GCTGTCAT
Illumina_PE_MIPBC_REV_228	CAAGCAGAAGACGGCATACGAGATAACTCCTGACACGCACGATCCGACGGTAGTGT	AACTCCTG	CAGGAGTT
Illumina_PE_MIPBC_REV_229	CAAGCAGAAGACGGCATACGAGATACTTAAGGACACGCACGATCCGACGGTAGTGT	ACTTAAGG	CCTTAAGT
Illumina_PE_MIPBC_REV_230	CAAGCAGAAGACGGCATACGAGATTCTTGCATACACGCACGATCCGACGGTAGTGT	TCTTGCAT	ATGCAAGA
Illumina_PE_MIPBC_REV_231	CAAGCAGAAGACGGCATACGAGATGACTGTTCACACGCACGATCCGACGGTAGTGT	GACTGTTC	GAACAGTC
Illumina_PE_MIPBC_REV_232	CAAGCAGAAGACGGCATACGAGATACTGACCTACACGCACGATCCGACGGTAGTGT	ACTGACCT	AGGTCAGT
Illumina_PE_MIPBC_REV_233	CAAGCAGAAGACGGCATACGAGATTGTGTCCAACACGCACGATCCGACGGTAGTGT	TGTGTCCA	TGGACACA
Illumina_PE_MIPBC_REV_234	CAAGCAGAAGACGGCATACGAGATCCTGTCATACACGCACGATCCGACGGTAGTGT	CCTGTCAT	ATGACAGG
Illumina_PE_MIPBC_REV_235	CAAGCAGAAGACGGCATACGAGATATGTACTTACACGCACGATCCGACGGTAGTGT	ATGTACTT	AAGTACAT
Illumina_PE_MIPBC_REV_236	CAAGCAGAAGACGGCATACGAGATGAATAATCACACGCACGATCCGACGGTAGTGT	GAATAATC	GATTATTC
Illumina_PE_MIPBC_REV_237	CAAGCAGAAGACGGCATACGAGATGTCTATGCACACGCACGATCCGACGGTAGTGT	GTCTATGC	GCATAGAC
Illumina_PE_MIPBC_REV_238	CAAGCAGAAGACGGCATACGAGATCCTTAGAAACACGCACGATCCGACGGTAGTGT	CCTTAGAA	TTCTAAGG
Illumina_PE_MIPBC_REV_239	CAAGCAGAAGACGGCATACGAGATGAATTCGCACACGCACGATCCGACGGTAGTGT	GAATTCGC	GCGAATTC
Illumina_PE_MIPBC_REV_240	CAAGCAGAAGACGGCATACGAGATCTAGTCCTACACGCACGATCCGACGGTAGTGT	CTAGTCCT	AGGACTAG
Illumina_PE_MIPBC_REV_241	CAAGCAGAAGACGGCATACGAGATTCAGAGGTACACGCACGATCCGACGGTAGTGT	TCAGAGGT	ACCTCTGA
Illumina_PE_MIPBC_REV_242	CAAGCAGAAGACGGCATACGAGATGACATTCTACACGCACGATCCGACGGTAGTGT	GACATTCT	AGAATGTC
Illumina_PE_MIPBC_REV_243	CAAGCAGAAGACGGCATACGAGATCTAACACGACACGCACGATCCGACGGTAGTGT	CTAACACG	CGTGTTAG
Illumina_PE_MIPBC_REV_244	CAAGCAGAAGACGGCATACGAGATGTGTGATCACACGCACGATCCGACGGTAGTGT	GTGTGATC	GATCACAC
Illumina_PE_MIPBC_REV_245	CAAGCAGAAGACGGCATACGAGATCTGTTCACACACGCACGATCCGACGGTAGTGT	CTGTTCAC	GTGAACAG
Illumina_PE_MIPBC_REV_246	CAAGCAGAAGACGGCATACGAGATGGTCAGTTACACGCACGATCCGACGGTAGTGT	GGTCAGTT	AACTGACC
Illumina_PE_MIPBC_REV_247	CAAGCAGAAGACGGCATACGAGATAACCGATCACACGCACGATCCGACGGTAGTGT	AACCGATC	GATCGGTT
Illumina_PE_MIPBC_REV_248	CAAGCAGAAGACGGCATACGAGATCAGCTAAGACACGCACGATCCGACGGTAGTGT	CAGCTAAG	CTTAGCTG
Illumina_PE_MIPBC_REV_249	CAAGCAGAAGACGGCATACGAGATGATCCATTACACGCACGATCCGACGGTAGTGT	GATCCATT	AATGGATC
Illumina_PE_MIPBC_REV_250	CAAGCAGAAGACGGCATACGAGATCACGATACACACGCACGATCCGACGGTAGTGT	CACGATAC	GTATCGTG
Illumina_PE_MIPBC_REV_251	CAAGCAGAAGACGGCATACGAGATACATGCGAACACGCACGATCCGACGGTAGTGT	ACATGCGA	TCGCATGT
Illumina_PE_MIPBC_REV_252	CAAGCAGAAGACGGCATACGAGATGCTTATGTACACGCACGATCCGACGGTAGTGT	GCTTATGT	ACATAAGC
Illumina_PE_MIPBC_REV_253	CAAGCAGAAGACGGCATACGAGATTGACAGGAACACGCACGATCCGACGGTAGTGT	TGACAGGA	TCCTGTCA
Illumina_PE_MIPBC_REV_254	CAAGCAGAAGACGGCATACGAGATAAGATACGACACGCACGATCCGACGGTAGTGT	AAGATACG	CGTATCTT
Illumina_PE_MIPBC_REV_255	CAAGCAGAAGACGGCATACGAGATGATGGACTACACGCACGATCCGACGGTAGTGT	GATGGACT	AGTCCATC
Illumina_PE_MIPBC_REV_256	CAAGCAGAAGACGGCATACGAGATGAAGTTCGACACGCACGATCCGACGGTAGTGT	GAAGTTCG	CGAACTTC
Illumina_PE_MIPBC_REV_257	CAAGCAGAAGACGGCATACGAGATCGATCAACACACGCACGATCCGACGGTAGTGT	CGATCAAC	GTTGATCG
Illumina_PE_MIPBC_REV_258	CAAGCAGAAGACGGCATACGAGATGCCTACAAACACGCACGATCCGACGGTAGTGT	GCCTACAA	TTGTAGGC
Illumina_PE_MIPBC_REV_259	CAAGCAGAAGACGGCATACGAGATATTAGATCACACGCACGATCCGACGGTAGTGT	ATTAGATC	GATCTAAT
Illumina_PE_MIPBC_REV_260	CAAGCAGAAGACGGCATACGAGATACTTGTAGACACGCACGATCCGACGGTAGTGT	ACTTGTAG	CTACAAGT
Illumina_PE_MIPBC_REV_261	CAAGCAGAAGACGGCATACGAGATTACATGATACACGCACGATCCGACGGTAGTGT	TACATGAT	ATCATGTA
Illumina_PE_MIPBC_REV_262	CAAGCAGAAGACGGCATACGAGATCTAGAATCACACGCACGATCCGACGGTAGTGT	CTAGAATC	GATTCTAG
Illumina_PE_MIPBC_REV_263	CAAGCAGAAGACGGCATACGAGATATGGTTCGACACGCACGATCCGACGGTAGTGT	ATGGTTCG	CGAACCAT
Illumina_PE_MIPBC_REV_264	CAAGCAGAAGACGGCATACGAGATGGCATCTAACACGCACGATCCGACGGTAGTGT	GGCATCTA	TAGATGCC
Illumina_PE_MIPBC_REV_265	CAAGCAGAAGACGGCATACGAGATCATTACGGACACGCACGATCCGACGGTAGTGT	CATTACGG	CCGTAATG
Illumina_PE_MIPBC_REV_266	CAAGCAGAAGACGGCATACGAGATGTTACGTTACACGCACGATCCGACGGTAGTGT	GTTACGTT	AACGTAAC
Illumina_PE_MIPBC_REV_267	CAAGCAGAAGACGGCATACGAGATGGATTCCTACACGCACGATCCGACGGTAGTGT	GGATTCCT	AGGAATCC
Illumina_PE_MIPBC_REV_268	CAAGCAGAAGACGGCATACGAGATTCGATTCAACACGCACGATCCGACGGTAGTGT	TCGATTCA	TGAATCGA
Illumina_PE_MIPBC_REV_269	CAAGCAGAAGACGGCATACGAGATTTGCACACACACGCACGATCCGACGGTAGTGT	TTGCACAC	GTGTGCAA
Illumina_PE_MIPBC_REV_270	CAAGCAGAAGACGGCATACGAGATATACGTAAACACGCACGATCCGACGGTAGTGT	ATACGTAA	TTACGTAT
Illumina_PE_MIPBC_REV_271	CAAGCAGAAGACGGCATACGAGATACGAAGATACACGCACGATCCGACGGTAGTGT	ACGAAGAT	ATCTTCGT
Illumina_PE_MIPBC_REV_272	CAAGCAGAAGACGGCATACGAGATGCGTCATAACACGCACGATCCGACGGTAGTGT	GCGTCATA	TATGACGC
Illumina_PE_MIPBC_REV_273	CAAGCAGAAGACGGCATACGAGATGTTCGGAAACACGCACGATCCGACGGTAGTGT	GTTCGGAA	TTCCGAAC
Illumina_PE_MIPBC_REV_274	CAAGCAGAAGACGGCATACGAGATATTGTGCCACACGCACGATCCGACGGTAGTGT	ATTGTGCC	GGCACAAT
Illumina_PE_MIPBC_REV_275	CAAGCAGAAGACGGCATACGAGATTGGATCAAACACGCACGATCCGACGGTAGTGT	TGGATCAA	TTGATCCA
Illumina_PE_MIPBC_REV_276	CAAGCAGAAGACGGCATACGAGATTACAACTGACACGCACGATCCGACGGTAGTGT	TACAACTG	CAGTTGTA
Illumina_PE_MIPBC_REV_277	CAAGCAGAAGACGGCATACGAGATGAAGACGTACACGCACGATCCGACGGTAGTGT	GAAGACGT	ACGTCTTC
Illumina_PE_MIPBC_REV_278	CAAGCAGAAGACGGCATACGAGATCGACGATAACACGCACGATCCGACGGTAGTGT	CGACGATA	TATCGTCG
Illumina_PE_MIPBC_REV_279	CAAGCAGAAGACGGCATACGAGATATCTTCCGACACGCACGATCCGACGGTAGTGT	ATCTTCCG	CGGAAGAT
Illumina_PE_MIPBC_REV_280	CAAGCAGAAGACGGCATACGAGATTACTGGAGACACGCACGATCCGACGGTAGTGT	TACTGGAG	CTCCAGTA
Illumina_PE_MIPBC_REV_281	CAAGCAGAAGACGGCATACGAGATTGAATTCCACACGCACGATCCGACGGTAGTGT	TGAATTCC	GGAATTCA
Illumina_PE_MIPBC_REV_282	CAAGCAGAAGACGGCATACGAGATATCGCTTGACACGCACGATCCGACGGTAGTGT	ATCGCTTG	CAAGCGAT
Illumina_PE_MIPBC_REV_283	CAAGCAGAAGACGGCATACGAGATGCAATTGGACACGCACGATCCGACGGTAGTGT	GCAATTGG	CCAATTGC
Illumina_PE_MIPBC_REV_284	CAAGCAGAAGACGGCATACGAGATATCTGCGTACACGCACGATCCGACGGTAGTGT	ATCTGCGT	ACGCAGAT
Illumina_PE_MIPBC_REV_285	CAAGCAGAAGACGGCATACGAGATAAGCTTGGACACGCACGATCCGACGGTAGTGT	AAGCTTGG	CCAAGCTT
Illumina_PE_MIPBC_REV_286	CAAGCAGAAGACGGCATACGAGATGAGAATCCACACGCACGATCCGACGGTAGTGT	GAGAATCC	GGATTCTC
Illumina_PE_MIPBC_REV_287	CAAGCAGAAGACGGCATACGAGATTACAGAACACACGCACGATCCGACGGTAGTGT	TACAGAAC	GTTCTGTA
Illumina_PE_MIPBC_REV_288	CAAGCAGAAGACGGCATACGAGATTCGAGATAACACGCACGATCCGACGGTAGTGT	TCGAGATA	TATCTCGA
Illumina_PE_MIPBC_REV_289	CAAGCAGAAGACGGCATACGAGATTATCAGCGACACGCACGATCCGACGGTAGTGT	TATCAGCG	CGCTGATA
Illumina_PE_MIPBC_REV_290	CAAGCAGAAGACGGCATACGAGATTGCGTGTAACACGCACGATCCGACGGTAGTGT	TGCGTGTA	TACACGCA
Illumina_PE_MIPBC_REV_291	CAAGCAGAAGACGGCATACGAGATCGTTATCCACACGCACGATCCGACGGTAGTGT	CGTTATCC	GGATAACG
Illumina_PE_MIPBC_REV_292	CAAGCAGAAGACGGCATACGAGATTCAGATACACACGCACGATCCGACGGTAGTGT	TCAGATAC	GTATCTGA
Illumina_PE_MIPBC_REV_293	CAAGCAGAAGACGGCATACGAGATTAGCCGATACACGCACGATCCGACGGTAGTGT	TAGCCGAT	ATCGGCTA
Illumina_PE_MIPBC_REV_294	CAAGCAGAAGACGGCATACGAGATATCCGAATACACGCACGATCCGACGGTAGTGT	ATCCGAAT	ATTCGGAT
Illumina_PE_MIPBC_REV_295	CAAGCAGAAGACGGCATACGAGATTGCTATGAACACGCACGATCCGACGGTAGTGT	TGCTATGA	TCATAGCA
Illumina_PE_MIPBC_REV_296	CAAGCAGAAGACGGCATACGAGATGAACTACCACACGCACGATCCGACGGTAGTGT	GAACTACC	GGTAGTTC
Illumina_PE_MIPBC_REV_297	CAAGCAGAAGACGGCATACGAGATGGTATTCGACACGCACGATCCGACGGTAGTGT	GGTATTCG	CGAATACC
Illumina_PE_MIPBC_REV_298	CAAGCAGAAGACGGCATACGAGATTACGAGTTACACGCACGATCCGACGGTAGTGT	TACGAGTT	AACTCGTA
Illumina_PE_MIPBC_REV_299	CAAGCAGAAGACGGCATACGAGATGCACATAGACACGCACGATCCGACGGTAGTGT	GCACATAG	CTATGTGC
Illumina_PE_MIPBC_REV_300	CAAGCAGAAGACGGCATACGAGATGAGCGATAACACGCACGATCCGACGGTAGTGT	GAGCGATA	TATCGCTC
Illumina_PE_MIPBC_REV_301	CAAGCAGAAGACGGCATACGAGATACGTGTTAACACGCACGATCCGACGGTAGTGT	ACGTGTTA	TAACACGT
Illumina_PE_MIPBC_REV_302	CAAGCAGAAGACGGCATACGAGATTATCCAGCACACGCACGATCCGACGGTAGTGT	TATCCAGC	GCTGGATA
Illumina_PE_MIPBC_REV_303	CAAGCAGAAGACGGCATACGAGATTATCGGTTACACGCACGATCCGACGGTAGTGT	TATCGGTT	AACCGATA
Illumina_PE_MIPBC_REV_304	CAAGCAGAAGACGGCATACGAGATCTTGCGTAACACGCACGATCCGACGGTAGTGT	CTTGCGTA	TACGCAAG
Illumina_PE_MIPBC_REV_305	CAAGCAGAAGACGGCATACGAGATCTATTGTCACACGCACGATCCGACGGTAGTGT	CTATTGTC	GACAATAG
Illumina_PE_MIPBC_REV_306	CAAGCAGAAGACGGCATACGAGATTGCGATCTACACGCACGATCCGACGGTAGTGT	TGCGATCT	AGATCGCA
Illumina_PE_MIPBC_REV_307	CAAGCAGAAGACGGCATACGAGATTGACGAAGACACGCACGATCCGACGGTAGTGT	TGACGAAG	CTTCGTCA
Illumina_PE_MIPBC_REV_308	CAAGCAGAAGACGGCATACGAGATATTGGACGACACGCACGATCCGACGGTAGTGT	ATTGGACG	CGTCCAAT
Illumina_PE_MIPBC_REV_309	CAAGCAGAAGACGGCATACGAGATACATTGCCACACGCACGATCCGACGGTAGTGT	ACATTGCC	GGCAATGT
Illumina_PE_MIPBC_REV_310	CAAGCAGAAGACGGCATACGAGATTCACTTGCACACGCACGATCCGACGGTAGTGT	TCACTTGC	GCAAGTGA
Illumina_PE_MIPBC_REV_311	CAAGCAGAAGACGGCATACGAGATTTACCGACACACGCACGATCCGACGGTAGTGT	TTACCGAC	GTCGGTAA
Illumina_PE_MIPBC_REV_312	CAAGCAGAAGACGGCATACGAGATCATGTACCACACGCACGATCCGACGGTAGTGT	CATGTACC	GGTACATG
Illumina_PE_MIPBC_REV_313	CAAGCAGAAGACGGCATACGAGATTTGTTCCAACACGCACGATCCGACGGTAGTGT	TTGTTCCA	TGGAACAA
Illumina_PE_MIPBC_REV_314	CAAGCAGAAGACGGCATACGAGATTGATTATCACACGCACGATCCGACGGTAGTGT	TGATTATC	GATAATCA
Illumina_PE_MIPBC_REV_315	CAAGCAGAAGACGGCATACGAGATCTCCTGATACACGCACGATCCGACGGTAGTGT	CTCCTGAT	ATCAGGAG
Illumina_PE_MIPBC_REV_316	CAAGCAGAAGACGGCATACGAGATTCCTCTAGACACGCACGATCCGACGGTAGTGT	TCCTCTAG	CTAGAGGA
Illumina_PE_MIPBC_REV_317	CAAGCAGAAGACGGCATACGAGATGTACTCAGACACGCACGATCCGACGGTAGTGT	GTACTCAG	CTGAGTAC
Illumina_PE_MIPBC_REV_318	CAAGCAGAAGACGGCATACGAGATCAATGAGGACACGCACGATCCGACGGTAGTGT	CAATGAGG	CCTCATTG
Illumina_PE_MIPBC_REV_319	CAAGCAGAAGACGGCATACGAGATCACGCATAACACGCACGATCCGACGGTAGTGT	CACGCATA	TATGCGTG
Illumina_PE_MIPBC_REV_320	CAAGCAGAAGACGGCATACGAGATCAATAGCCACACGCACGATCCGACGGTAGTGT	CAATAGCC	GGCTATTG
Illumina_PE_MIPBC_REV_321	CAAGCAGAAGACGGCATACGAGATCCTACAGAACACGCACGATCCGACGGTAGTGT	CCTACAGA	TCTGTAGG
Illumina_PE_MIPBC_REV_322	CAAGCAGAAGACGGCATACGAGATCACAGTAGACACGCACGATCCGACGGTAGTGT	CACAGTAG	CTACTGTG
Illumina_PE_MIPBC_REV_323	CAAGCAGAAGACGGCATACGAGATTAACGAGAACACGCACGATCCGACGGTAGTGT	TAACGAGA	TCTCGTTA
Illumina_PE_MIPBC_REV_324	CAAGCAGAAGACGGCATACGAGATTCTGCTTAACACGCACGATCCGACGGTAGTGT	TCTGCTTA	TAAGCAGA
Illumina_PE_MIPBC_REV_325	CAAGCAGAAGACGGCATACGAGATTGTATAACACACGCACGATCCGACGGTAGTGT	TGTATAAC	GTTATACA
Illumina_PE_MIPBC_REV_326	CAAGCAGAAGACGGCATACGAGATGTATACATACACGCACGATCCGACGGTAGTGT	GTATACAT	ATGTATAC
Illumina_PE_MIPBC_REV_327	CAAGCAGAAGACGGCATACGAGATATGGCACAACACGCACGATCCGACGGTAGTGT	ATGGCACA	TGTGCCAT
Illumina_PE_MIPBC_REV_328	CAAGCAGAAGACGGCATACGAGATAACTCGAAACACGCACGATCCGACGGTAGTGT	AACTCGAA	TTCGAGTT
Illumina_PE_MIPBC_REV_329	CAAGCAGAAGACGGCATACGAGATGATCTGGTACACGCACGATCCGACGGTAGTGT	GATCTGGT	ACCAGATC
Illumina_PE_MIPBC_REV_330	CAAGCAGAAGACGGCATACGAGATACAAGTCAACACGCACGATCCGACGGTAGTGT	ACAAGTCA	TGACTTGT
Illumina_PE_MIPBC_REV_331	CAAGCAGAAGACGGCATACGAGATACGAGACTACACGCACGATCCGACGGTAGTGT	ACGAGACT	AGTCTCGT
Illumina_PE_MIPBC_REV_332	CAAGCAGAAGACGGCATACGAGATATGAGTACACACGCACGATCCGACGGTAGTGT	ATGAGTAC	GTACTCAT
Illumina_PE_MIPBC_REV_333	CAAGCAGAAGACGGCATACGAGATATTCAAGCACACGCACGATCCGACGGTAGTGT	ATTCAAGC	GCTTGAAT
Illumina_PE_MIPBC_REV_334	CAAGCAGAAGACGGCATACGAGATCGGAATTGACACGCACGATCCGACGGTAGTGT	CGGAATTG	CAATTCCG
Illumina_PE_MIPBC_REV_335	CAAGCAGAAGACGGCATACGAGATCTGGAGTTACACGCACGATCCGACGGTAGTGT	CTGGAGTT	AACTCCAG
Illumina_PE_MIPBC_REV_336	CAAGCAGAAGACGGCATACGAGATGTCCATCAACACGCACGATCCGACGGTAGTGT	GTCCATCA	TGATGGAC
Illumina_PE_MIPBC_REV_337	CAAGCAGAAGACGGCATACGAGATTAACAGTCACACGCACGATCCGACGGTAGTGT	TAACAGTC	GACTGTTA
Illumina_PE_MIPBC_REV_338	CAAGCAGAAGACGGCATACGAGATCATTGTGCACACGCACGATCCGACGGTAGTGT	CATTGTGC	GCACAATG
Illumina_PE_MIPBC_REV_339	CAAGCAGAAGACGGCATACGAGATACTTGATTACACGCACGATCCGACGGTAGTGT	ACTTGATT	AATCAAGT
Illumina_PE_MIPBC_REV_340	CAAGCAGAAGACGGCATACGAGATTTGACCGTACACGCACGATCCGACGGTAGTGT	TTGACCGT	ACGGTCAA
Illumina_PE_MIPBC_REV_341	CAAGCAGAAGACGGCATACGAGATACAATGTGACACGCACGATCCGACGGTAGTGT	ACAATGTG	CACATTGT
Illumina_PE_MIPBC_REV_342	CAAGCAGAAGACGGCATACGAGATAAGTTCCTACACGCACGATCCGACGGTAGTGT	AAGTTCCT	AGGAACTT
Illumina_PE_MIPBC_REV_343	CAAGCAGAAGACGGCATACGAGATCGCCATAAACACGCACGATCCGACGGTAGTGT	CGCCATAA	TTATGGCG
Illumina_PE_MIPBC_REV_344	CAAGCAGAAGACGGCATACGAGATAGACGAGTACACGCACGATCCGACGGTAGTGT	AGACGAGT	ACTCGTCT
Illumina_PE_MIPBC_REV_345	CAAGCAGAAGACGGCATACGAGATACCGTATTACACGCACGATCCGACGGTAGTGT	ACCGTATT	AATACGGT
Illumina_PE_MIPBC_REV_346	CAAGCAGAAGACGGCATACGAGATGCTAACAGACACGCACGATCCGACGGTAGTGT	GCTAACAG	CTGTTAGC
Illumina_PE_MIPBC_REV_347	CAAGCAGAAGACGGCATACGAGATCTATGCTGACACGCACGATCCGACGGTAGTGT	CTATGCTG	CAGCATAG
Illumina_PE_MIPBC_REV_348	CAAGCAGAAGACGGCATACGAGATTCAACTCGACACGCACGATCCGACGGTAGTGT	TCAACTCG	CGAGTTGA
Illumina_PE_MIPBC_REV_349	CAAGCAGAAGACGGCATACGAGATTTCAAGAAACACGCACGATCCGACGGTAGTGT	TTCAAGAA	TTCTTGAA
Illumina_PE_MIPBC_REV_350	CAAGCAGAAGACGGCATACGAGATACGGTGTAACACGCACGATCCGACGGTAGTGT	ACGGTGTA	TACACCGT
Illumina_PE_MIPBC_REV_351	CAAGCAGAAGACGGCATACGAGATACCAGTATACACGCACGATCCGACGGTAGTGT	ACCAGTAT	ATACTGGT
Illumina_PE_MIPBC_REV_352	CAAGCAGAAGACGGCATACGAGATCCATGTACACACGCACGATCCGACGGTAGTGT	CCATGTAC	GTACATGG
Illumina_PE_MIPBC_REV_353	CAAGCAGAAGACGGCATACGAGATTACGCAATACACGCACGATCCGACGGTAGTGT	TACGCAAT	ATTGCGTA
Illumina_PE_MIPBC_REV_354	CAAGCAGAAGACGGCATACGAGATTCTATAGTACACGCACGATCCGACGGTAGTGT	TCTATAGT	ACTATAGA
Illumina_PE_MIPBC_REV_355	CAAGCAGAAGACGGCATACGAGATTTCAGAGTACACGCACGATCCGACGGTAGTGT	TTCAGAGT	ACTCTGAA
Illumina_PE_MIPBC_REV_356	CAAGCAGAAGACGGCATACGAGATATCCTGTCACACGCACGATCCGACGGTAGTGT	ATCCTGTC	GACAGGAT
Illumina_PE_MIPBC_REV_357	CAAGCAGAAGACGGCATACGAGATTTCCACGTACACGCACGATCCGACGGTAGTGT	TTCCACGT	ACGTGGAA
Illumina_PE_MIPBC_REV_358	CAAGCAGAAGACGGCATACGAGATTAACTTAGACACGCACGATCCGACGGTAGTGT	TAACTTAG	CTAAGTTA
Illumina_PE_MIPBC_REV_359	CAAGCAGAAGACGGCATACGAGATATCTTAGAACACGCACGATCCGACGGTAGTGT	ATCTTAGA	TCTAAGAT
Illumina_PE_MIPBC_REV_360	CAAGCAGAAGACGGCATACGAGATCATACCTGACACGCACGATCCGACGGTAGTGT	CATACCTG	CAGGTATG
Illumina_PE_MIPBC_REV_361	CAAGCAGAAGACGGCATACGAGATTAGAGTCTACACGCACGATCCGACGGTAGTGT	TAGAGTCT	AGACTCTA
Illumina_PE_MIPBC_REV_362	CAAGCAGAAGACGGCATACGAGATATGACCAAACACGCACGATCCGACGGTAGTGT	ATGACCAA	TTGGTCAT
Illumina_PE_MIPBC_REV_363	CAAGCAGAAGACGGCATACGAGATTATACGGTACACGCACGATCCGACGGTAGTGT	TATACGGT	ACCGTATA
Illumina_PE_MIPBC_REV_364	CAAGCAGAAGACGGCATACGAGATCGTTCTATACACGCACGATCCGACGGTAGTGT	CGTTCTAT	ATAGAACG
Illumina_PE_MIPBC_REV_365	CAAGCAGAAGACGGCATACGAGATGGAATAGCACACGCACGATCCGACGGTAGTGT	GGAATAGC	GCTATTCC
Illumina_PE_MIPBC_REV_366	CAAGCAGAAGACGGCATACGAGATTCAGACCAACACGCACGATCCGACGGTAGTGT	TCAGACCA	TGGTCTGA
Illumina_PE_MIPBC_REV_367	CAAGCAGAAGACGGCATACGAGATCCTCGTAAACACGCACGATCCGACGGTAGTGT	CCTCGTAA	TTACGAGG
Illumina_PE_MIPBC_REV_368	CAAGCAGAAGACGGCATACGAGATCATTCGGAACACGCACGATCCGACGGTAGTGT	CATTCGGA	TCCGAATG
Illumina_PE_MIPBC_REV_369	CAAGCAGAAGACGGCATACGAGATACGGCAATACACGCACGATCCGACGGTAGTGT	ACGGCAAT	ATTGCCGT
Illumina_PE_MIPBC_REV_370	CAAGCAGAAGACGGCATACGAGATTAACCATGACACGCACGATCCGACGGTAGTGT	TAACCATG	CATGGTTA
Illumina_PE_MIPBC_REV_371	CAAGCAGAAGACGGCATACGAGATTTGTCAACACACGCACGATCCGACGGTAGTGT	TTGTCAAC	GTTGACAA
Illumina_PE_MIPBC_REV_372	CAAGCAGAAGACGGCATACGAGATCAGTTGAAACACGCACGATCCGACGGTAGTGT	CAGTTGAA	TTCAACTG
Illumina_PE_MIPBC_REV_373	CAAGCAGAAGACGGCATACGAGATAGAAGCTAACACGCACGATCCGACGGTAGTGT	AGAAGCTA	TAGCTTCT
Illumina_PE_MIPBC_REV_374	CAAGCAGAAGACGGCATACGAGATTGCATCCTACACGCACGATCCGACGGTAGTGT	TGCATCCT	AGGATGCA
Illumina_PE_MIPBC_REV_375	CAAGCAGAAGACGGCATACGAGATACTGGAGAACACGCACGATCCGACGGTAGTGT	ACTGGAGA	TCTCCAGT
Illumina_PE_MIPBC_REV_376	CAAGCAGAAGACGGCATACGAGATCCATAGTTACACGCACGATCCGACGGTAGTGT	CCATAGTT	AACTATGG
Illumina_PE_MIPBC_REV_377	CAAGCAGAAGACGGCATACGAGATCTAAGTTAACACGCACGATCCGACGGTAGTGT	CTAAGTTA	TAACTTAG
Illumina_PE_MIPBC_REV_378	CAAGCAGAAGACGGCATACGAGATGTTAGCCTACACGCACGATCCGACGGTAGTGT	GTTAGCCT	AGGCTAAC
Illumina_PE_MIPBC_REV_379	CAAGCAGAAGACGGCATACGAGATTTCGTGAGACACGCACGATCCGACGGTAGTGT	TTCGTGAG	CTCACGAA
Illumina_PE_MIPBC_REV_380	CAAGCAGAAGACGGCATACGAGATAGTCTCTTACACGCACGATCCGACGGTAGTGT	AGTCTCTT	AAGAGACT
Illumina_PE_MIPBC_REV_381	CAAGCAGAAGACGGCATACGAGATGGATATACACACGCACGATCCGACGGTAGTGT	GGATATAC	GTATATCC
Illumina_PE_MIPBC_REV_382	CAAGCAGAAGACGGCATACGAGATAAGACGCTACACGCACGATCCGACGGTAGTGT	AAGACGCT	AGCGTCTT
Illumina_PE_MIPBC_REV_383	CAAGCAGAAGACGGCATACGAGATGTGTCTGAACACGCACGATCCGACGGTAGTGT	GTGTCTGA	TCAGACAC
Illumina_PE_MIPBC_REV_384	CAAGCAGAAGACGGCATACGAGATAGAGTGCAACACGCACGATCCGACGGTAGTGT	AGAGTGCA	TGCACTCT
