# Supplementary material for: Quantification of differential gene expression by multiplexed targeted resequencing of cDNA
Source: Nat Commun. 2017 May 5;8:15190. doi: 10.1038/ncomms15190 (PMC5424154; doi:10.1038/ncomms15190)
Supplement: Supplementary Software — ZIP file with software used to design cDNA-smMIPs and analyse the data [file ncomms15190-s6.zip]

Archive with 41 entries (34 files):
- LICENSE.md
- README.md
- example/
- example/fastq/
- example/fastq/README
- example/files/
- example/files/cdna_mips_ase-K562-HEK293.txt
- example/files/cdna_mips_geuvadis.txt
- example/files/ensembl_genes.txt
- example/files/ExAC.r0.3.sites.vep.vcf.gz.AC_1000_SNPs.vcf.gz.PNN.vcf.gz
- example/files/ExAC.r0.3.sites.vep.vcf.gz.AC_1000_SNPs.vcf.gz.PNN.vcf.gz.tbi
- example/files/Homo_sapiens.GRCh37.82.gff3.gz.PNN.gff3.gz
- example/files/pbmc_study_design.txt
- example/How_To_Design_cDNA_smMIPs.md
- example/How_To_Estimate_Allelic_Ratios.md
- example/How_To_Estimate_Relative_and_Differential_expression.md
- src/
- src/java/
- src/java/cdna_smmips_analysis/
- src/java/cdna_smmips_analysis/CDNA_smMIPS_analysis.java
- src/java/cdna_smmips_analysis/MakeFragment.java
- src/java/cdna_smmips_analysis/MIPAnalysisParameters.java
- src/java/cdna_smmips_analysis/MIPExperiment.java
- src/java/cdna_smmips_analysis/MIPExperimentProbeSequenceHash.java
- src/java/cdna_smmips_analysis/MIPExperimentProperties.java
- src/java/cdna_smmips_analysis/MIPKmerCounts.java
- src/java/cdna_smmips_analysis/MIPProbeCoverageAnalysisBlock.java
- src/java/cdna_smmips_analysis/MIPTarget.java
- src/java/cdna_smmips_analysis/MIPTargetRNAProperties.java
- src/java/cdna_smmips_analysis/MIPTargetSequenceStatistics.java
- src/java/cdna_smmips_analysis/ProcessFastqPairs.java
- src/java/cdna_smmips_analysis/Row.java
- src/java/cdna_smmips_analysis/SeqUtil.java
- src/java/cdna_smmips_analysis/TableData.java
- src/java/cdna_smmips_analysis/UMIRemover.java
- src/java/CDNA_smMIPS_analysis.jar
- src/python/
- src/python/count_umis_at_mips_targets_ase.py
- src/python/design_mips_for_all_transcripts.py
- src/python/estimate_expression.py
- src/python/get_molecule_counts_from_fastq.py
