# Supplementary material for: Quantification of differential gene expression by multiplexed targeted resequencing of cDNA
Source: Nat Commun. 2017 May 5;8:15190. doi: 10.1038/ncomms15190 (PMC5424154; doi:10.1038/ncomms15190)
Supplement: Supplementary Software — ZIP file with software used to design cDNA-smMIPs and analyse the data [file ncomms15190-s6.zip › LICENSE.md]

The code to compute MIP performance scores included in the script [design_mips_for_all_transcripts.py](src/python/design_mips_for_all_transcripts.py) 
is based on the MIPGEN 2.0 package to design MIPS for DNA, by Boyle et al, [Bioinformatics, 18(30):2670-2, 2014](http://www.ncbi.nlm.nih.gov/pubmed/24867941). 
The copyright is held by Evan Boyle. 
Commercial use of any designs or analyses making use of the MIP performance scores is not allowed.

For details on commercial usage, please see the [MIPGEN website](http://shendurelab.github.io/MIPGEN/).
