# Supplementary material for: Quantification of differential gene expression by multiplexed targeted resequencing of cDNA
Source: Nat Commun. 2017 May 5;8:15190. doi: 10.1038/ncomms15190 (PMC5424154; doi:10.1038/ncomms15190)
Supplement: Supplementary Software — ZIP file with software used to design cDNA-smMIPs and analyse the data [file ncomms15190-s6.zip › example/files/cdna_mips_geuvadis.txt]

ext_probe_sequence	lig_probe_sequence	scan_target_sequence	mip_sequence	ens_gene	hgnc_gene	unique_probe_id	target_name
TCTGTTGGAGACCAGATGG	GAGGTGGCTCTCAGGAGGGTG	ATGGGGAACAGGTGGTCAGGGCAGAATTTCAGGCCCTGGCAGCATGGGAGCAGGGCAGAGACTGGGGAGTTCAGGTACCCAGAGATGCTGCTGGGGGAGCTGTTTTGGGAAG	gaggtggctctcaggagggtgCTTCAGCTTCCCGATATCCGACGGTAGTGTNNNNNNNNNtctgttggagaccagatgg	ENSG00000160224	AIRE	ENSG00000160224.1	ENSG00000160224
TTTCTTCCCAATAGGGATGG	GAGATGCTGCTGGGGGAGCT	CCCCGGGGGGTGTCTGTTGGAGACCAGATGGATGGGGAACAGGTGGTCAGGGCAGAATTTCAGGCCCTGGCAGCATGGGAGCAGGGCAGAGACTGGGGAGTTCAGGTACCCA	gagatgctgctgggggagctCTTCAGCTTCCCGATATCCGACGGTAGTGTNNNNNNNNNtttcttcccaatagggatgg	ENSG00000160224	AIRE	ENSG00000160224.2	ENSG00000160224
CCAGTGGGACCTGGAGG	GAGAGGAGGTAAGAGGTCCACCT	TGCTCCAGCTGCCTGCAGGCAACAGTCCAGGAGGTGCAGCCCCGGGCAGAGGAGCCCCGGCCCCAGGAGCCACCCGTGGAGACCCCGCTCCCCCCGGGGCTTAGGTCGGCGG	gagaggaggtaagaggtccacctCTTCAGCTTCCCGATATCCGACGGTAGTGTNNNNNNNNNccagtgggacctggagg	ENSG00000160224	AIRE	ENSG00000160224.3	ENSG00000160224
AACAGTCCAGGAGGTGCA	GGCATGGACACGACTCTTGTCT	GCCCCGGGCAGAGGAGCCCCGGCCCCAGGAGCCACCCGTGGAGACCCCGCTCCCCCCGGGGCTTAGGTCGGCGGGAGAGGAGGTAAGAGGTCCACCTGGGGAACCCCTAGCC	ggcatggacacgactcttgtctCTTCAGCTTCCCGATATCCGACGGTAGTGTNNNNNNNNNaacagtccaggaggtgca	ENSG00000160224	AIRE	ENSG00000160224.4	ENSG00000160224
GAGGAGGTAAGAGGTCCAC	GTGTGTGGGTCCTGAGGGTCA	CTGGGGAACCCCTAGCCGGCATGGACACGACTCTTGTCTACAAGCACCTGCCGGCTCCGCCTTCTGCAGCCCCGCTGCCAGGGCTGGACTCCTCGGCCCTGCACCCCCTACT	gtgtgtgggtcctgagggtcaCTTCAGCTTCCCGATATCCGACGGTAGTGTNNNNNNNNNgaggaggtaagaggtccac	ENSG00000160224	AIRE	ENSG00000160224.5	ENSG00000160224
CTCTGCACAGGGATGACC	CAGCTCTGATGAGAGAGTGCTG	TGGAGTCCCTTCTGAGCGAGCACACCTTCGATGGCATCCTGCAGTGGGCCATCCAGAGCATGGCCCGTCCGGCGGCCCCCTTCCCCTCCTGACCCCAGATGGCCGGGACATG	cagctctgatgagagagtgctgCTTCAGCTTCCCGATATCCGACGGTAGTGTNNNNNNNNNctctgcacagggatgacc	ENSG00000160224	AIRE	ENSG00000160224.6	ENSG00000160224
TCCCTTCTGAGCGAGCA	AGAAGGACACCTCCTTCCTCAGT	CACCTTCGATGGCATCCTGCAGTGGGCCATCCAGAGCATGGCCCGTCCGGCGGCCCCCTTCCCCTCCTGACCCCAGATGGCCGGGACATGCAGCTCTGATGAGAGAGTGCTG	agaaggacacctccttcctcagtCTTCAGCTTCCCGATATCCGACGGTAGTGTNNNNNNNNNtcccttctgagcgagca	ENSG00000160224	AIRE	ENSG00000160224.7	ENSG00000160224
CAGCTCTGATGAGAGAGTG	ACACCAGCCATCATGTGCCTG	CTGAGAAGGACACCTCCTTCCTCAGTCCTGGAAGCCGGCCGGCTGGGATCAAGAAGGGGACAGCGCCACCTCTTGTCAGTGCTCGGCTGTAAACAGCTCTGTGTTTCTGGGG	acaccagccatcatgtgcctgCTTCAGCTTCCCGATATCCGACGGTAGTGTNNNNNNNNNcagctctgatgagagagtg	ENSG00000160224	AIRE	ENSG00000160224.8	ENSG00000160224
AGAAGGACACCTCCTTC	GGAAATTAAACCCTGCCCCACTT	CTCAGTCCTGGAAGCCGGCCGGCTGGGATCAAGAAGGGGACAGCGCCACCTCTTGTCAGTGCTCGGCTGTAAACAGCTCTGTGTTTCTGGGGACACCAGCCATCATGTGCCT	ggaaattaaaccctgccccacttCTTCAGCTTCCCGATATCCGACGGTAGTGTNNNNNNNNNagaaggacacctccttc	ENSG00000160224	AIRE	ENSG00000160224.9	ENSG00000160224
CTTCATATTTCCTTTTCTTT	GCTCTGCCAAGATGGAGAGC	CCCTCTCTGTTCCTGCACCCAAGTTCTCTCTGTGTCCCCCTCGCGGGCCCCGCACCTCGCGTCCCGGATCGCTCTGATTCCGCGACTCCTTGGCCGCCGCTGCGCATGGAAA	gctctgccaagatggagagcCTTCAGCTTCCCGATATCCGACGGTAGTGTNNNNNNNNNcttcatatttccttttcttt	ENSG00000139352	ASCL1	ENSG00000139352.1	ENSG00000139352
TCCCGGGGATTTTGTATATA	GATCGCTCTGATTCCGCGAC	TTTTTTAACTTCCGTCAGGGCTCCCGCTTCATATTTCCTTTTCTTTCCCTCTCTGTTCCTGCACCCAAGTTCTCTCTGTGTCCCCCTCGCGGGCCCCGCACCTCGCGTCCCG	gatcgctctgattccgcgacCTTCAGCTTCCCGATATCCGACGGTAGTGTNNNNNNNNNtcccggggattttgtatata	ENSG00000139352	ASCL1	ENSG00000139352.2	ENSG00000139352
GCTTCTCGACTTCACC	GGGAGAAAAGGAAAAGAAAAAAAA	AACTGGTTCTGAGGGGCTCGGCCTGGTCAGGCCCTGGTGCGAATGGACTTTGGAAGCAGGGTGATCGCACAACCTGCATCTTTAGTGCTTTCTTGTCAGTGGCGTTGGGAGG	gggagaaaaggaaaagaaaaaaaaCTTCAGCTTCCCGATATCCGACGGTAGTGTNNNNNNNNNgcttctcgacttcacc	ENSG00000139352	ASCL1	ENSG00000139352.3	ENSG00000139352
GGGCTCTTACGACCCG	CATCTTTAGTGCTTTCTTGTCAGT	CTCAGCCCCGAGGAGCAGGAGCTTCTCGACTTCACCAACTGGTTCTGAGGGGCTCGGCCTGGTCAGGCCCTGGTGCGAATGGACTTTGGAAGCAGGGTGATCGCACAACCTG	catctttagtgctttcttgtcagtCTTCAGCTTCCCGATATCCGACGGTAGTGTNNNNNNNNNgggctcttacgacccg	ENSG00000139352	ASCL1	ENSG00000139352.4	ENSG00000139352
TTGAAACTCTGCTTCTCC	GTATCTATCCTAACCAGTTCGG	TCCAGGGCCCGATTCCCAAACCCCATGGCTTCCCTCACACTGTCTTTTCTACCATTTTCATTATAGAATGCTTCCAATCTTTTGTGAATTTTTTATTATAAAAAATCTATTT	gtatctatcctaaccagttcggCTTCAGCTTCCCGATATCCGACGGTAGTGTNNNNNNNNNttgaaactctgcttctcc	ENSG00000139352	ASCL1	ENSG00000139352.5	ENSG00000139352
AGCTGTAGACATTGGTTT	AATGCTTCCAATCTTTTGTGAA	ACAGTGAAACTATGCTATTCTCAGCCCTTTGAAACTCTGCTTCTCCTCCAGGGCCCGATTCCCAAACCCCATGGCTTCCCTCACACTGTCTTTTCTACCATTTTCATTATAG	aatgcttccaatcttttgtgaaCTTCAGCTTCCCGATATCCGACGGTAGTGTNNNNNNNNNagctgtagacattggttt	ENSG00000139352	ASCL1	ENSG00000139352.6	ENSG00000139352
CTGTACTTCTGTACACGA	GCGTCTTTTGGATGCAGAAAAC	CACCCACCACCTACATCGATGACATCACCGTCACCACCAGCGTGGAGCAAGACAGTGGGCTGGTGAATTACCAGATCTCTGTCAAGGGCAGTAACCTGTTCAAGTTGGAAGT	gcgtcttttggatgcagaaaacCTTCAGCTTCCCGATATCCGACGGTAGTGTNNNNNNNNNctgtacttctgtacacga	ENSG00000169919	GUSB	ENSG00000169919.1	ENSG00000169919
AACTACGCTGGACTGC	CAGTAACCTGTTCAAGTTGGAAGT	AGCGGTCTGTACTTCTGTACACGACACCCACCACCTACATCGATGACATCACCGTCACCACCAGCGTGGAGCAAGACAGTGGGCTGGTGAATTACCAGATCTCTGTCAAGGG	cagtaacctgttcaagttggaagtCTTCAGCTTCCCGATATCCGACGGTAGTGTNNNNNNNNNaactacgctggactgc	ENSG00000169919	GUSB	ENSG00000169919.2	ENSG00000169919
AGGGCAGTAACCTGTTCAA	GAACGCCCTGCCTATCTGTAT	GTTGGAAGTGCGTCTTTTGGATGCAGAAAACAAAGTCGTGGCGAATGGGACTGGGACCCAGGGCCAACTTAAGGTGCCAGGTGTCAGCCTCTGGTGGCCGTACCTGATGCAC	gaacgccctgcctatctgtatCTTCAGCTTCCCGATATCCGACGGTAGTGTNNNNNNNNNagggcagtaacctgttcaa	ENSG00000169919	GUSB	ENSG00000169919.3	ENSG00000169919
GTACCTGATGCACGAACG	CACTACCCCTATGCAGAGGAAG	CCCTGCCTATCTGTATTCATTGGAGATCCGAGGGAAGGGCTTCGACTGGCCGCTGCTGGTGAAGGACTTCAACCTGCTTCGCTGGCTTGGTGCCAACGCTTTCCGTACCAGC	cactacccctatgcagaggaagCTTCAGCTTCCCGATATCCGACGGTAGTGTNNNNNNNNNgtacctgatgcacgaacg	ENSG00000169919	GUSB	ENSG00000169919.4	ENSG00000169919
CTTTTGGATGCAGAAAACAA	CGAGGGAAGGGCTTCGACTG	AGTCGTGGCGAATGGGACTGGGACCCAGGGCCAACTTAAGGTGCCAGGTGTCAGCCTCTGGTGGCCGTACCTGATGCACGAACGCCCTGCCTATCTGTATTCATTGGAGATC	cgagggaagggcttcgactgCTTCAGCTTCCCGATATCCGACGGTAGTGTNNNNNNNNNcttttggatgcagaaaacaa	ENSG00000169919	GUSB	ENSG00000169919.5	ENSG00000169919
AGAGGAAGTGATGCAGAT	GTGGTGCGTAGGGACAAGAACC	GTGTGACCGCTATGGGATTGTGGTCATCGATGAGTGTCCCGGCGTGGGCCTGGCGCTGCCGCAGTTCTTCAACAACGTTTCTCTGCATCACCACATGCAGGTGATGGAAGAA	gtggtgcgtagggacaagaaccCTTCAGCTTCCCGATATCCGACGGTAGTGTNNNNNNNNNagaggaagtgatgcagat	ENSG00000169919	GUSB	ENSG00000169919.6	ENSG00000169919
ACCAGCCACTACCCCTAT	ACATGCAGGTGATGGAAGAAGT	GCAGAGGAAGTGATGCAGATGTGTGACCGCTATGGGATTGTGGTCATCGATGAGTGTCCCGGCGTGGGCCTGGCGCTGCCGCAGTTCTTCAACAACGTTTCTCTGCATCACC	acatgcaggtgatggaagaagtCTTCAGCTTCCCGATATCCGACGGTAGTGTNNNNNNNNNaccagccactacccctat	ENSG00000169919	GUSB	ENSG00000169919.7	ENSG00000169919
ACCGGCTTCCTCCTCC	CATTATGCTGAGGATTTGGAAAGG	TGAGCAGTCAGCCCGCGCGCCGGCCGGCTCCGTTATGGCGACCCGCAGCCCTGGCGTCGTGATTAGTGATGATGAACCAGGTTATGACCTTGATTTATTTTGCATACCTAAT	cattatgctgaggatttggaaaggCTTCAGCTTCCCGATATCCGACGGTAGTGTNNNNNNNNNaccggcttcctcctcc	ENSG00000165704	HPRT1	ENSG00000165704.1	ENSG00000165704
GGCCGGCTCCGTTATG	ATGGACTAATTATGGACAGGACTG	GCGACCCGCAGCCCTGGCGTCGTGATTAGTGATGATGAACCAGGTTATGACCTTGATTTATTTTGCATACCTAATCATTATGCTGAGGATTTGGAAAGGGTGTTTATTCCTC	atggactaattatggacaggactgCTTCAGCTTCCCGATATCCGACGGTAGTGTNNNNNNNNNggccggctccgttatg	ENSG00000165704	HPRT1	ENSG00000165704.2	ENSG00000165704
CTTGATTTATTTTGCATACC	GTAGCCCTCTGTGTGCTCAA	TAATCATTATGCTGAGGATTTGGAAAGGGTGTTTATTCCTCATGGACTAATTATGGACAGGACTGAACGTCTTGCTCGAGATGTGATGAAGGAGATGGGAGGCCATCACATT	gtagccctctgtgtgctcaaCTTCAGCTTCCCGATATCCGACGGTAGTGTNNNNNNNNNcttgatttattttgcatacc	ENSG00000165704	HPRT1	ENSG00000165704.3	ENSG00000165704
TGATGATGAACCAGGTTATG	GGAGATGGGAGGCCATCACA	ACCTTGATTTATTTTGCATACCTAATCATTATGCTGAGGATTTGGAAAGGGTGTTTATTCCTCATGGACTAATTATGGACAGGACTGAACGTCTTGCTCGAGATGTGATGAA	ggagatgggaggccatcacaCTTCAGCTTCCCGATATCCGACGGTAGTGTNNNNNNNNNtgatgatgaaccaggttatg	ENSG00000165704	HPRT1	ENSG00000165704.4	ENSG00000165704
TTGCTCGAGATGTGATG	CCATTCCTATGACTGTAGATTTT	AAGGAGATGGGAGGCCATCACATTGTAGCCCTCTGTGTGCTCAAGGGGGGCTATAAATTCTTTGCTGACCTGCTGGATTACATCAAAGCACTGAATAGAAATAGTGATAGAT	ccattcctatgactgtagattttCTTCAGCTTCCCGATATCCGACGGTAGTGTNNNNNNNNNttgctcgagatgtgatg	ENSG00000165704	HPRT1	ENSG00000165704.5	ENSG00000165704
TAATGACCAGTCAACAGG	GTCAGGCAGTATAATCCAAAGA	GGACATAAAAGTAATTGGTGGAGATGATCTCTCAACTTTAACTGGAAAGAATGTCTTGATTGTGGAAGATATAATTGACACTGGCAAAACAATGCAGACTTTGCTTTCCTTG	gtcaggcagtataatccaaagaCTTCAGCTTCCCGATATCCGACGGTAGTGTNNNNNNNNNtaatgaccagtcaacagg	ENSG00000165704	HPRT1	ENSG00000165704.6	ENSG00000165704
AAAGTAATTGGTGGAGATGA	AAGGTCGCAAGCTTGCTGGT	TCTCTCAACTTTAACTGGAAAGAATGTCTTGATTGTGGAAGATATAATTGACACTGGCAAAACAATGCAGACTTTGCTTTCCTTGGTCAGGCAGTATAATCCAAAGATGGTC	aaggtcgcaagcttgctggtCTTCAGCTTCCCGATATCCGACGGTAGTGTNNNNNNNNNaaagtaattggtggagatga	ENSG00000165704	HPRT1	ENSG00000165704.7	ENSG00000165704
GCACTATTGAGTGAAACA	CACCGTGTGTTAGAAAAGTAAG	TTGAACTCATATCTGTAAGAAATAAAGAGAAGATATATTAGTTTTTTAATTGGTATTTTAATTTTTATATATGCAGGAAAGAATAGAAGTGATTGAATATTGTTAATTATAC	caccgtgtgttagaaaagtaagCTTCAGCTTCCCGATATCCGACGGTAGTGTNNNNNNNNNgcactattgagtgaaaca	ENSG00000165704	HPRT1	ENSG00000165704.8	ENSG00000165704
TCTGCTTAGTAGAGCTTT	GCGGATTGTTGTTTAACTTGTA	TTGCATGTATCTTCTAAGAATTTTATCTGTTTTGTACTTTAGAAATGTCAGTTGCTGCATTCCTAAACTGTTTATTTGCACTATGAGCCTATAGACTATCAGTTCCCTTTGG	gcggattgttgtttaacttgtaCTTCAGCTTCCCGATATCCGACGGTAGTGTNNNNNNNNNtctgcttagtagagcttt	ENSG00000165704	HPRT1	ENSG00000165704.9	ENSG00000165704
CCCACAGCTTACACCATT	GAACGGCTGCCTAATTTACAGC	GGCTGCTGTTTAGCTCCCTTATATAACACTGTCTTGGGGTTTAAACGTAACTGAAAATCCACAAGACAGAATAGCCAGATCTCAGAGGAGCCTGGCTAAGCAAAACCCTGCA	gaacggctgcctaatttacagcCTTCAGCTTCCCGATATCCGACGGTAGTGTNNNNNNNNNcccacagcttacaccatt	ENSG00000185745	IFIT1	ENSG00000185745.1	ENSG00000185745
ACAGAATAGCCAGATCTC	CACTTTACATGGGAGTTATCCA	AGAGGAGCCTGGCTAAGCAAAACCCTGCAGAACGGCTGCCTAATTTACAGCAACCATGAGTACAAATGGTGATGATCATCAGGTCAAGGATAGTCTGGAGCAATTGAGATGT	cactttacatgggagttatccaCTTCAGCTTCCCGATATCCGACGGTAGTGTNNNNNNNNNacagaatagccagatctc	ENSG00000185745	IFIT1	ENSG00000185745.2	ENSG00000185745
CGTAACTGAAAATCCACA	GTCTGGAGCAATTGAGATGTCA	AGACAGAATAGCCAGATCTCAGAGGAGCCTGGCTAAGCAAAACCCTGCAGAACGGCTGCCTAATTTACAGCAACCATGAGTACAAATGGTGATGATCATCAGGTCAAGGATA	gtctggagcaattgagatgtcaCTTCAGCTTCCCGATATCCGACGGTAGTGTNNNNNNNNNcgtaactgaaaatccaca	ENSG00000185745	IFIT1	ENSG00000185745.3	ENSG00000185745
ACCGAAGAAAAGGCTCTG	GGCTACAAAAGGGCAGCCTAGA	TGGATAAAGCTCTTGAGTTATTAAAAAAGGCCTTGCAGGAAACACCCACTTCTGTCTTACTGCATCACCAGATAGGGCTTTGCTACAAGGCACAAATGATCCAAATCAAGGA	ggctacaaaagggcagcctagaCTTCAGCTTCCCGATATCCGACGGTAGTGTNNNNNNNNNaccgaagaaaaggctctg	ENSG00000185745	IFIT1	ENSG00000185745.4	ENSG00000185745
CTCACAGACCTATGTCTT	GGGCTTTGCTACAAGGCACAAA	TCGATATGCAGCCAAGTTTTACCGAAGAAAAGGCTCTGTGGATAAAGCTCTTGAGTTATTAAAAAAGGCCTTGCAGGAAACACCCACTTCTGTCTTACTGCATCACCAGATA	gggctttgctacaaggcacaaaCTTCAGCTTCCCGATATCCGACGGTAGTGTNNNNNNNNNctcacagacctatgtctt	ENSG00000185745	IFIT1	ENSG00000185745.5	ENSG00000185745
AGATCAGTTAAGTCCTTTG	GGGTTCTCTTGGCTGTTACTG	GACCTGATCAGCTTGATACAAGAACTACTGATTTCAACTTCTTTGGCTTAATTCTCTCGGAAACGATGAAATATACAAGTTATATCTTGGCTTTTCAGCTCTGCATCGTTTT	gggttctcttggctgttactgCTTCAGCTTCCCGATATCCGACGGTAGTGTNNNNNNNNNagatcagttaagtcctttg	ENSG00000111537	IFNG	ENSG00000111537.1	ENSG00000111537
ACCTGATCAGCTTGATACA	GCCAGGACCCATATGTAAAAG	AGAACTACTGATTTCAACTTCTTTGGCTTAATTCTCTCGGAAACGATGAAATATACAAGTTATATCTTGGCTTTTCAGCTCTGCATCGTTTTGGGTTCTCTTGGCTGTTACT	gccaggacccatatgtaaaagCTTCAGCTTCCCGATATCCGACGGTAGTGTNNNNNNNNNacctgatcagcttgataca	ENSG00000111537	IFNG	ENSG00000111537.2	ENSG00000111537
CATCGTTTTGGGTTCTC	GAAGAATTGGAAAGAGGAGAGTG	TTGGCTGTTACTGCCAGGACCCATATGTAAAAGAAGCAGAAAACCTTAAGAAATATTTTAATGCAGGTCATTCAGATGTAGCGGATAATGGAACTCTTTTCTTAGGCATTTT	gaagaattggaaagaggagagtgCTTCAGCTTCCCGATATCCGACGGTAGTGTNNNNNNNNNcatcgttttgggttctc	ENSG00000111537	IFNG	ENSG00000111537.3	ENSG00000111537
ATCTTGGCTTTTCAGCT	ACTCTTTTCTTAGGCATTTTGAA	CTGCATCGTTTTGGGTTCTCTTGGCTGTTACTGCCAGGACCCATATGTAAAAGAAGCAGAAAACCTTAAGAAATATTTTAATGCAGGTCATTCAGATGTAGCGGATAATGGA	actcttttcttaggcattttgaaCTTCAGCTTCCCGATATCCGACGGTAGTGTNNNNNNNNNatcttggcttttcagct	ENSG00000111537	IFNG	ENSG00000111537.4	ENSG00000111537
AATGCAGGTCATTCAGAT	ACTTTAAAGATGACCAGAGCAT	GTAGCGGATAATGGAACTCTTTTCTTAGGCATTTTGAAGAATTGGAAAGAGGAGAGTGACAGAAAAATAATGCAGAGCCAAATTGTCTCCTTTTACTTCAAACTTTTTAAAA	actttaaagatgaccagagcatCTTCAGCTTCCCGATATCCGACGGTAGTGTNNNNNNNNNaatgcaggtcattcagat	ENSG00000111537	IFNG	ENSG00000111537.5	ENSG00000111537
AGCGGATAATGGAACTC	CATCCAAAAGAGTGTGGAGACCA	TTTTCTTAGGCATTTTGAAGAATTGGAAAGAGGAGAGTGACAGAAAAATAATGCAGAGCCAAATTGTCTCCTTTTACTTCAAACTTTTTAAAAACTTTAAAGATGACCAGAG	catccaaaagagtgtggagaccaCTTCAGCTTCCCGATATCCGACGGTAGTGTNNNNNNNNNagcggataatggaactc	ENSG00000111537	IFNG	ENSG00000111537.6	ENSG00000111537
ATGCAGAGCCAAATTGT	AAACGAGATGACTTCGAAAAGCT	CTCCTTTTACTTCAAACTTTTTAAAAACTTTAAAGATGACCAGAGCATCCAAAAGAGTGTGGAGACCATCAAGGAAGACATGAATGTCAAGTTTTTCAATAGCAACAAAAAG	aaacgagatgacttcgaaaagctCTTCAGCTTCCCGATATCCGACGGTAGTGTNNNNNNNNNatgcagagccaaattgt	ENSG00000111537	IFNG	ENSG00000111537.7	ENSG00000111537
CATGAATGTCAAGTTTTTCA	GTCGCCAGCAGCTAAAACAG	ATAGCAACAAAAAGAAACGAGATGACTTCGAAAAGCTGACTAATTATTCGGTAACTGACTTGAATGTCCAACGCAAAGCAATACATGAACTCATCCAAGTGATGGCTGAACT	gtcgccagcagctaaaacagCTTCAGCTTCCCGATATCCGACGGTAGTGTNNNNNNNNNcatgaatgtcaagtttttca	ENSG00000111537	IFNG	ENSG00000111537.8	ENSG00000111537
CATCCAAAAGAGTGTGGA	GCAATACATGAACTCATCCAAG	GACCATCAAGGAAGACATGAATGTCAAGTTTTTCAATAGCAACAAAAAGAAACGAGATGACTTCGAAAAGCTGACTAATTATTCGGTAACTGACTTGAATGTCCAACGCAAA	gcaatacatgaactcatccaagCTTCAGCTTCCCGATATCCGACGGTAGTGTNNNNNNNNNcatccaaaagagtgtgga	ENSG00000111537	IFNG	ENSG00000111537.9	ENSG00000111537
ATAATAGCAACTTTTGTGTA	GCTTTATCTCAGGGGCCAAC	ATGAAAATGAATATCTATTAATATATGTATTATTTATAATTCCTATATCCTGTGACTGTCTCACTTAATCCTTTGTTTTCTGACTAATTAGGCAAGGCTATGTGATTACAAG	gctttatctcaggggccaacCTTCAGCTTCCCGATATCCGACGGTAGTGTNNNNNNNNNataatagcaacttttgtgta	ENSG00000111537	IFNG	ENSG00000111537.10	ENSG00000111537
CTGACTAATTAGGCAAGG	AGTGATACTATCCAGTTACTGC	CTATGTGATTACAAGGCTTTATCTCAGGGGCCAACTAGGCAGCCAACCTAAGCAAGATCCCATGGGTTGTGTGTTTATTTCACTTGATGATACAATGAACACTTATAAGTGA	agtgatactatccagttactgcCTTCAGCTTCCCGATATCCGACGGTAGTGTNNNNNNNNNctgactaattaggcaagg	ENSG00000111537	IFNG	ENSG00000111537.11	ENSG00000111537
AGCCAGCCAGATTTGAGA	CAGCAGCTTTCACAGAAGCTCT	AGAAGGCAAAAAGATGCTGGGGAGCAGAGCTGTAATGCTGCTGTTGCTGCTGCCCTGGACAGCTCAGGGCAGAGCTGTGCCTGGGGGCAGCAGCCCTGCCTGGACTCAGTGC	cagcagctttcacagaagctctCTTCAGCTTCCCGATATCCGACGGTAGTGTNNNNNNNNNagccagccagatttgaga	ENSG00000110944	IL23A	ENSG00000110944.1	ENSG00000110944
CAAACTCGGTGAACAAC	AGAAGAAGGCAAAAAGATGCTGG	TGAGGGAACCAAACCAGAGACGCGCTGAACAGAGAGAATCAGGCTCAAAGCAAGTGGAAGTGGGCAGAGATTCCACCAGGACTGGTGCAAGGCGCAGAGCCAGCCAGATTTG	agaagaaggcaaaaagatgctggCTTCAGCTTCCCGATATCCGACGGTAGTGTNNNNNNNNNcaaactcggtgaacaac	ENSG00000110944	IL23A	ENSG00000110944.2	ENSG00000110944
CAGCTTTCACAGAAGCTCT	CCCCCAAGGACTCAGGGACAA	GCACACTGGCCTGGAGTGCACATCCACTAGTGGGACACATGGATCTAAGAGAAGAGGGAGATGAAGAGACTACAAATGATGTTCCCCATATCCAGTGTGGAGATGGCTGTGA	cccccaaggactcagggacaaCTTCAGCTTCCCGATATCCGACGGTAGTGTNNNNNNNNNcagctttcacagaagctct	ENSG00000110944	IL23A	ENSG00000110944.3	ENSG00000110944
CACACTGGCCTGGAGTG	CAACAGTCAGTTCTGCTTGCAAA	CACATCCACTAGTGGGACACATGGATCTAAGAGAAGAGGGAGATGAAGAGACTACAAATGATGTTCCCCATATCCAGTGTGGAGATGGCTGTGACCCCCAAGGACTCAGGGA	caacagtcagttctgcttgcaaaCTTCAGCTTCCCGATATCCGACGGTAGTGTNNNNNNNNNcacactggcctggagtg	ENSG00000110944	IL23A	ENSG00000110944.4	ENSG00000110944
ATGATGTTCCCCATATCCA	ACAGGGGAGCCTTCTCTGCTC	GTGTGGAGATGGCTGTGACCCCCAAGGACTCAGGGACAACAGTCAGTTCTGCTTGCAAAGGATCCACCAGGGTCTGATTTTTTATGAGAAGCTGCTAGGATCGGATATTTTC	acaggggagccttctctgctcCTTCAGCTTCCCGATATCCGACGGTAGTGTNNNNNNNNNatgatgttccccatatcca	ENSG00000110944	IL23A	ENSG00000110944.5	ENSG00000110944
GACAACAGTCAGTTCTGCT	CCTACTGGGCCTCAGCCAACT	TGCAAAGGATCCACCAGGGTCTGATTTTTTATGAGAAGCTGCTAGGATCGGATATTTTCACAGGGGAGCCTTCTCTGCTCCCTGATAGCCCTGTGGGCCAGCTTCATGCCTC	cctactgggcctcagccaactCTTCAGCTTCCCGATATCCGACGGTAGTGTNNNNNNNNNgacaacagtcagttctgct	ENSG00000110944	IL23A	ENSG00000110944.6	ENSG00000110944
TGCTCCCTGATAGCCCT	GTCTCCTTCTCCGCTTCAAAATC	GTGGGCCAGCTTCATGCCTCCCTACTGGGCCTCAGCCAACTCCTGCAGCCTGAGGGTCACCACTGGGAGACTCAGCAGATTCCAAGCCTCAGTCCCAGCCAGCCATGGCAGC	gtctccttctccgcttcaaaatcCTTCAGCTTCCCGATATCCGACGGTAGTGTNNNNNNNNNtgctccctgatagccct	ENSG00000110944	IL23A	ENSG00000110944.7	ENSG00000110944
TATGAGAAGCTGCTAGGA	AGACTCAGCAGATTCCAAGCCT	TCGGATATTTTCACAGGGGAGCCTTCTCTGCTCCCTGATAGCCCTGTGGGCCAGCTTCATGCCTCCCTACTGGGCCTCAGCCAACTCCTGCAGCCTGAGGGTCACCACTGGG	agactcagcagattccaagcctCTTCAGCTTCCCGATATCCGACGGTAGTGTNNNNNNNNNtatgagaagctgctagga	ENSG00000110944	IL23A	ENSG00000110944.8	ENSG00000110944
GCAGCAGCTCAAGGATG	AATTACCAATACTGACTGACATG	GCACTCAGATCTCCATGGCCCAGCAAGGCCAAGATAAATCTACCACCCCAGGCACCTGTGAGCCAACAGGTTAATTAGTCCATTAATTTTAGTGGGACCTGCATATGTTGAA	aattaccaatactgactgacatgCTTCAGCTTCCCGATATCCGACGGTAGTGTNNNNNNNNNgcagcagctcaaggatg	ENSG00000110944	IL23A	ENSG00000110944.9	ENSG00000110944
TGCCCATGGAGCAGCAA	CCATTAATTTTAGTGGGACCTGC	CCCTGAGTCCCTAAAGGCAGCAGCTCAAGGATGGCACTCAGATCTCCATGGCCCAGCAAGGCCAAGATAAATCTACCACCCCAGGCACCTGTGAGCCAACAGGTTAATTAGT	ccattaattttagtgggacctgcCTTCAGCTTCCCGATATCCGACGGTAGTGTNNNNNNNNNtgcccatggagcagcaa	ENSG00000110944	IL23A	ENSG00000110944.10	ENSG00000110944
CGTCCTGGGAAGGGAGA	CACTTTGCACTGGAACTTACAAC	TCCGGAGCGAATAGGGGGCTTCGCCTCTGGCCCAGCCCTCCCGCTGATCCCCCAGCCAGCGGTCCGCAACCCTTGCCGCATCCACGAAACTTTGCCCATAGCAGCGGGCGGG	cactttgcactggaacttacaacCTTCAGCTTCCCGATATCCGACGGTAGTGTNNNNNNNNNcgtcctgggaagggaga	ENSG00000136997	MYC	ENSG00000136997.1	ENSG00000136997
CCACGAAACTTTGCCCATA	GACCCGCTTCTCTGAAAGGCT	GCAGCGGGCGGGCACTTTGCACTGGAACTTACAACACCCGAGCAAGGACGCGACTCTCCCGACGCGGGGAGGCTATTCTGCCCATTTGGGGACACTTCCCCGCCGCTGCCAG	gacccgcttctctgaaaggctCTTCAGCTTCCCGATATCCGACGGTAGTGTNNNNNNNNNccacgaaactttgcccata	ENSG00000136997	MYC	ENSG00000136997.2	ENSG00000136997
GCTTCTCTGAAAGGCTCTC	ACTCGGTGCAGCCGTATTTCT	CTTGCAGCTGCTTAGACGCTGGATTTTTTTCGGGTAGTGGAAAACCAGCAGCCTCCCGCGACGATGCCCCTCAACGTTAGCTTCACCAACAGGAACTATGACCTCGACTACG	actcggtgcagccgtatttctCTTCAGCTTCCCGATATCCGACGGTAGTGTNNNNNNNNNgcttctctgaaaggctctc	ENSG00000136997	MYC	ENSG00000136997.3	ENSG00000136997
GCCCATTTGGGGACACT	AACGTTAGCTTCACCAACAGGAA	TCCCCGCCGCTGCCAGGACCCGCTTCTCTGAAAGGCTCTCCTTGCAGCTGCTTAGACGCTGGATTTTTTTCGGGTAGTGGAAAACCAGCAGCCTCCCGCGACGATGCCCCTC	aacgttagcttcaccaacaggaaCTTCAGCTTCCCGATATCCGACGGTAGTGTNNNNNNNNNgcccatttggggacact	ENSG00000136997	MYC	ENSG00000136997.4	ENSG00000136997
AGACAACGACGGCGGT	ACATCATCATCCAGGACTGTATGT	GGCGGGAGCTTCTCCACGGCCGACCAGCTGGAGATGGTGACCGAGCTGCTGGGAGGAGACATGGTGAACCAGAGTTTCATCTGCGACCCGGACGACGAGACCTTCATCAAAA	acatcatcatccaggactgtatgtCTTCAGCTTCCCGATATCCGACGGTAGTGTNNNNNNNNNagacaacgacggcggt	ENSG00000136997	MYC	ENSG00000136997.5	ENSG00000136997
ACACCCTTCTCCCTTCG	GACGAGACCTTCATCAAAAACAT	GGGAGACAACGACGGCGGTGGCGGGAGCTTCTCCACGGCCGACCAGCTGGAGATGGTGACCGAGCTGCTGGGAGGAGACATGGTGAACCAGAGTTTCATCTGCGACCCGGAC	gacgagaccttcatcaaaaacatCTTCAGCTTCCCGATATCCGACGGTAGTGTNNNNNNNNNacacccttctcccttcg	ENSG00000136997	MYC	ENSG00000136997.6	ENSG00000136997
TTCTCTGCTCTCCTCGAC	GTTTCTGTGGAAAAGAGGCAGG	GGAGTCCTCCCCGCAGGGCAGCCCCGAGCCCCTGGTGCTCCATGAGGAGACACCGCCCACCACCAGCAGCGACTCTGAGGAGGAACAAGAAGATGAGGAAGAAATCGATGTT	gtttctgtggaaaagaggcaggCTTCAGCTTCCCGATATCCGACGGTAGTGTNNNNNNNNNttctctgctctcctcgac	ENSG00000136997	MYC	ENSG00000136997.7	ENSG00000136997
AGCGCCTTCTCTCCGT	AGAAGATGAGGAAGAAATCGATGT	CCTCGGATTCTCTGCTCTCCTCGACGGAGTCCTCCCCGCAGGGCAGCCCCGAGCCCCTGGTGCTCCATGAGGAGACACCGCCCACCACCAGCAGCGACTCTGAGGAGGAACA	agaagatgaggaagaaatcgatgtCTTCAGCTTCCCGATATCCGACGGTAGTGTNNNNNNNNNagcgccttctctccgt	ENSG00000136997	MYC	ENSG00000136997.8	ENSG00000136997
CACAGCATACATCCTGTC	GTAAGGAAAACGATTCCTTCTA	CGTCCAAGCAGAGGAGCAAAAGCTCATTTCTGAAGAGGACTTGTTGCGGAAACGACGAGAACAGTTGAAACACAAACTTGAACAGCTACGGAACTCTTGTGCGTAAGGAAAA	gtaaggaaaacgattccttctaCTTCAGCTTCCCGATATCCGACGGTAGTGTNNNNNNNNNcacagcatacatcctgtc	ENSG00000136997	MYC	ENSG00000136997.9	ENSG00000136997
GCAGAGGAGCAAAAGCT	AGAAATGTCCTGAGCAATCACCT	CATTTCTGAAGAGGACTTGTTGCGGAAACGACGAGAACAGTTGAAACACAAACTTGAACAGCTACGGAACTCTTGTGCGTAAGGAAAAGTAAGGAAAACGATTCCTTCTAAC	agaaatgtcctgagcaatcacctCTTCAGCTTCCCGATATCCGACGGTAGTGTNNNNNNNNNgcagaggagcaaaagct	ENSG00000136997	MYC	ENSG00000136997.10	ENSG00000136997
GGGTCGGTTCCTGCTA	GTGTCACTAACGGACCGTTTATCA	TTCCGGCGCCTCCACTCCGTCCCCCGCGGGTCTGCTCTGTGTGCCATGGACGGCATTGTCCCAGATATAGCCGTTGGTACAAAGCGGGGATCTGACGAGCTTTTCTCTACTT	gtgtcactaacggaccgtttatcaCTTCAGCTTCCCGATATCCGACGGTAGTGTNNNNNNNNNgggtcggttcctgcta	ENSG00000011304	PTBP1	ENSG00000011304.1	ENSG00000011304
GCTCTGTGTGCCATGGA	AACGGAAATGACAGCAAGAAGTT	CGGCATTGTCCCAGATATAGCCGTTGGTACAAAGCGGGGATCTGACGAGCTTTTCTCTACTTGTGTCACTAACGGACCGTTTATCATGAGCAGCAACTCGGCTTCTGCAGCA	aacggaaatgacagcaagaagttCTTCAGCTTCCCGATATCCGACGGTAGTGTNNNNNNNNNgctctgtgtgccatgga	ENSG00000011304	PTBP1	ENSG00000011304.2	ENSG00000011304
TGACAGCAAGAAGTTCAAA	CCAACCTCCTGATGCTGAAGG	GGTGACAGCCGAAGTGCAGGCGTCCCCTCTAGAGTGATCCACATCCGGAAGCTCCCCATCGACGTCACGGAGGGGGAAGTCATCTCCCTGGGGCTGCCCTTTGGGAAGGTCA	ccaacctcctgatgctgaaggCTTCAGCTTCCCGATATCCGACGGTAGTGTNNNNNNNNNtgacagcaagaagttcaaa	ENSG00000011304	PTBP1	ENSG00000011304.3	ENSG00000011304
CTCCCCATCGACGTCA	CACCATGGTGAACTACTACACCTC	CGGAGGGGGAAGTCATCTCCCTGGGGCTGCCCTTTGGGAAGGTCACCAACCTCCTGATGCTGAAGGGGAAAAACCAGGCCTTCATCGAGATGAACACGGAGGAGGCTGCCAA	caccatggtgaactactacacctcCTTCAGCTTCCCGATATCCGACGGTAGTGTNNNNNNNNNctccccatcgacgtca	ENSG00000011304	PTBP1	ENSG00000011304.4	ENSG00000011304
TCACCAACCTCCTGATGC	CCAGTTCTCCAACCACAAGGAG	TGAAGGGGAAAAACCAGGCCTTCATCGAGATGAACACGGAGGAGGCTGCCAACACCATGGTGAACTACTACACCTCGGTGACCCCTGTGCTGCGCGGCCAGCCCATCTACAT	ccagttctccaaccacaaggagCTTCAGCTTCCCGATATCCGACGGTAGTGTNNNNNNNNNtcaccaacctcctgatgc	ENSG00000011304	PTBP1	ENSG00000011304.5	ENSG00000011304
TCACCTTCACCAAGAACAAC	CCAAGCTCACCAGCCTCAAC	CAGTTCCAGGCCCTGCTGCAGTATGCGGACCCCGTGAGCGCCCAGCACGCCAAGCTGTCGCTGGACGGGCAGAACATCTACAACGCCTGCTGCACGCTGCGCATCGACTTTT	ccaagctcaccagcctcaacCTTCAGCTTCCCGATATCCGACGGTAGTGTNNNNNNNNNtcaccttcaccaagaacaac	ENSG00000011304	PTBP1	ENSG00000011304.6	ENSG00000011304
AGGCCCTGCTGCAGTAT	AGTACAACAATGACAAGAGCCGT	GCGGACCCCGTGAGCGCCCAGCACGCCAAGCTGTCGCTGGACGGGCAGAACATCTACAACGCCTGCTGCACGCTGCGCATCGACTTTTCCAAGCTCACCAGCCTCAACGTCA	agtacaacaatgacaagagccgtCTTCAGCTTCCCGATATCCGACGGTAGTGTNNNNNNNNNaggccctgctgcagtat	ENSG00000011304	PTBP1	ENSG00000011304.7	ENSG00000011304
CGCTTCAAGAAGCCGG	CGTCGTCAAAGGATTCAAGTTCTT	GCTCCAAGAACTTCCAGAACATATTCCCGCCCTCGGCCACGCTGCACCTCTCCAACATCCCGCCCTCAGTCTCCGAGGAGGATCTCAAGGTCCTGTTTTCCAGCAATGGGGG	cgtcgtcaaaggattcaagttcttCTTCAGCTTCCCGATATCCGACGGTAGTGTNNNNNNNNNcgcttcaagaagccgg	ENSG00000011304	PTBP1	ENSG00000011304.8	ENSG00000011304
ACTTTGCAGTTGCAGAC	GTGTAATCTAAACTTCCTTGTGG	GTCTGTGCCTAGCAATATTTCCAGTTGACCAAATATTCTAATCTTTTTTCATTTATATGCAAAAGAAATAGTTTTAAGTAACTTTTTATAGCAAGATGATACAATGGTATGA	gtgtaatctaaacttccttgtggCTTCAGCTTCCCGATATCCGACGGTAGTGTNNNNNNNNNactttgcagttgcagac	ENSG00000011304	PTBP1	ENSG00000011304.9	ENSG00000011304
GATTCTCCCTTCACCCCG	GCAATATTTCCAGTTGACCAAA	CCCCCAGGGCCTTCCCTTCTGCCCCCAGGCGGGCTCCCCGCTGCTCCAGCTGCGGAGCTGGTCGACATAATCTCTGTATTATATACTTTGCAGTTGCAGACGTCTGTGCCTA	gcaatatttccagttgaccaaaCTTCAGCTTCCCGATATCCGACGGTAGTGTNNNNNNNNNgattctcccttcaccccg	ENSG00000011304	PTBP1	ENSG00000011304.10	ENSG00000011304
TTGTGTGGCTCGCTGG	GTGTTCTCAGTAGTCCGAACTCTA	CTGCGTGGCTCGGTTCTTGTGAGCGAAGCTTTGTCCGGTTCGGCAATGGACGGAATCGTCACTGAGGTTGCAGTTGGCGTGAAGAGAGGATCTGACGAACTACTCTCAGGCA	gtgttctcagtagtccgaactctaCTTCAGCTTCCCGATATCCGACGGTAGTGTNNNNNNNNNttgtgtggctcgctgg	ENSG00000117569	PTBP2	ENSG00000117569.1	ENSG00000117569
GGTTCTTGTGAGCGAAGC	AGCAGCATGGTAGTTACAGCCA	TTTGTCCGGTTCGGCAATGGACGGAATCGTCACTGAGGTTGCAGTTGGCGTGAAGAGAGGATCTGACGAACTACTCTCAGGCAGTGTTCTCAGTAGTCCGAACTCTAATATG	agcagcatggtagttacagccaCTTCAGCTTCCCGATATCCGACGGTAGTGTNNNNNNNNNggttcttgtgagcgaagc	ENSG00000117569	PTBP2	ENSG00000117569.2	ENSG00000117569
CACTGAGGTTGCAGTTGG	GGAGAAGATAAAATGGATGGTG	CGTGAAGAGAGGATCTGACGAACTACTCTCAGGCAGTGTTCTCAGTAGTCCGAACTCTAATATGAGCAGCATGGTAGTTACAGCCAATGGTAATGATAGTAAAAAATTTAAA	ggagaagataaaatggatggtgCTTCAGCTTCCCGATATCCGACGGTAGTGTNNNNNNNNNcactgaggttgcagttgg	ENSG00000117569	PTBP2	ENSG00000117569.3	ENSG00000117569
CGAACTACTCTCAGGCA	ACTTCATATTCGAAAATTACCTG	GTGTTCTCAGTAGTCCGAACTCTAATATGAGCAGCATGGTAGTTACAGCCAATGGTAATGATAGTAAAAAATTTAAAGGAGAAGATAAAATGGATGGTGCTCCTTCTCGTGT	acttcatattcgaaaattacctgCTTCAGCTTCCCGATATCCGACGGTAGTGTNNNNNNNNNcgaactactctcaggca	ENSG00000117569	PTBP2	ENSG00000117569.4	ENSG00000117569
TCTCAGTAGTCCGAACTC	GGGGAAGTAACAGAAACTGAAG	TAATATGAGCAGCATGGTAGTTACAGCCAATGGTAATGATAGTAAAAAATTTAAAGGAGAAGATAAAATGGATGGTGCTCCTTCTCGTGTACTTCATATTCGAAAATTACCT	ggggaagtaacagaaactgaagCTTCAGCTTCCCGATATCCGACGGTAGTGTNNNNNNNNNtctcagtagtccgaactc	ENSG00000117569	PTBP2	ENSG00000117569.5	ENSG00000117569
GAAACTGAAGTTATTGCTTT	GCTGTGACACCTCATCTTCG	AGGCTTACCTTTTGGTAAGGTGACCAACATCCTTATGCTGAAAGGAAAAAATCAGGCATTTTTGGAACTAGCAACCGAGGAAGCAGCTATTACTATGGTTAATTACTATTCT	gctgtgacacctcatcttcgCTTCAGCTTCCCGATATCCGACGGTAGTGTNNNNNNNNNgaaactgaagttattgcttt	ENSG00000117569	PTBP2	ENSG00000117569.6	ENSG00000117569
CTCGTGTACTTCATATTCGA	CAACCGAGGAAGCAGCTATT	AAATTACCTGGGGAAGTAACAGAAACTGAAGTTATTGCTTTAGGCTTACCTTTTGGTAAGGTGACCAACATCCTTATGCTGAAAGGAAAAAATCAGGCATTTTTGGAACTAG	caaccgaggaagcagctattCTTCAGCTTCCCGATATCCGACGGTAGTGTNNNNNNNNNctcgtgtacttcatattcga	ENSG00000117569	PTBP2	ENSG00000117569.7	ENSG00000117569
TTGAATTCCTTTAATCCCC	GGTAAGAAGTTCAGTGCCTTT	TGGTCAAATGTTCTTTTTCTTGTTGCAAGTTAAAATTTTTGTGTAGAAACTTATCAGGTAGGATTTATTATTAGCATAAACTGTTTATACAACTCTCCTGCTTAGAATTTAA	ggtaagaagttcagtgcctttCTTCAGCTTCCCGATATCCGACGGTAGTGTNNNNNNNNNttgaattcctttaatcccc	ENSG00000117569	PTBP2	ENSG00000117569.8	ENSG00000117569
GTACTCGAATCACAAAGA	GTTCAGATGTTCCTTATAGGCA	ACTAAAGACAGATAATACATTAAACCAAGTAAGTATGTGTAGGTACATAAATAAAATGGCCTAGAACATATTATGAATCTCATAAACATTAATAGGAAGGAAATGTTTACCT	gttcagatgttccttataggcaCTTCAGCTTCCCGATATCCGACGGTAGTGTNNNNNNNNNgtactcgaatcacaaaga	ENSG00000117569	PTBP2	ENSG00000117569.9	ENSG00000117569
ATGACGAGAACTACTCCG	GTTCACCAACCCCACCCAAGTG	CTGAGCTGCGCAATGCCTCGGCCGTCATGAAGAACCAGGTGGCCAGGTTCAACGACCTTCGCTTCGTGGGCCGCAGTGGGCGAGGGAAGAGTTTCACCCTGACCATCACTGT	gttcaccaaccccacccaagtgCTTCAGCTTCCCGATATCCGACGGTAGTGTNNNNNNNNNatgacgagaactactccg	ENSG00000020633	RUNX3	ENSG00000020633.1	ENSG00000020633
GTGGTGACTGTGATGGC	AGTTTCACCCTGACCATCACTGT	AGGCAATGACGAGAACTACTCCGCTGAGCTGCGCAATGCCTCGGCCGTCATGAAGAACCAGGTGGCCAGGTTCAACGACCTTCGCTTCGTGGGCCGCAGTGGGCGAGGGAAG	agtttcaccctgaccatcactgtCTTCAGCTTCCCGATATCCGACGGTAGTGTNNNNNNNNNgtggtgactgtgatggc	ENSG00000020633	RUNX3	ENSG00000020633.2	ENSG00000020633
TGACCATCACTGTGTTCAC	GACCGCTTTGGGGACCTGGAA	CAACCCCACCCAAGTGGCGACCTACCACCGAGCCATCAAGGTGACCGTGGACGGACCCCGGGAGCCCAGACGGCACCGGCAGAAGCTGGAGGACCAGACCAAGCCGTTCCCT	gaccgctttggggacctggaaCTTCAGCTTCCCGATATCCGACGGTAGTGTNNNNNNNNNtgaccatcactgtgttcac	ENSG00000020633	RUNX3	ENSG00000020633.3	ENSG00000020633
GCACCACAAGCCACTTCA	CCCAGACCCCAGGATGCATTAT	GCAGCCAGCCCCAGACCCCAATCCAAGGCACCTCGGAACTGAACCCATTCTCCGACCCCCGCCAGTTTGACCGCTCCTTCCCCACGCTGCCAACCCTCACGGAGAGCCGCTT	cccagaccccaggatgcattatCTTCAGCTTCCCGATATCCGACGGTAGTGTNNNNNNNNNgcaccacaagccacttca	ENSG00000020633	RUNX3	ENSG00000020633.4	ENSG00000020633
AGACCCCAATCCAAGGCA	CATGTCAGCTGCCTTCCCCTAC	CCTCGGAACTGAACCCATTCTCCGACCCCCGCCAGTTTGACCGCTCCTTCCCCACGCTGCCAACCCTCACGGAGAGCCGCTTCCCAGACCCCAGGATGCATTATCCCGGGGC	catgtcagctgccttcccctacCTTCAGCTTCCCGATATCCGACGGTAGTGTNNNNNNNNNagaccccaatccaaggca	ENSG00000020633	RUNX3	ENSG00000020633.5	ENSG00000020633
GTCAGACATCAATGTCCC	GAAAGCAAATAGTCCTGAGCAA	TGTCCCCCCTGGGTCCAGCCAAGCTGTGCCCCATCCCCCAAGCCTCCTGGGAGGATCCAGCCAAATCTTGCGACTCCTGGCACACACCTGTCTGTAACCTGTTTTGTGCTCT	gaaagcaaatagtcctgagcaaCTTCAGCTTCCCGATATCCGACGGTAGTGTNNNNNNNNNgtcagacatcaatgtccc	ENSG00000020633	RUNX3	ENSG00000020633.6	ENSG00000020633
GGCATTGAGGTGAGGGA	ACCTGTCTGTAACCTGTTTTGTG	TCATTTTGGGTCAGACATCAATGTCCCTGTCCCCCCTGGGTCCAGCCAAGCTGTGCCCCATCCCCCAAGCCTCCTGGGAGGATCCAGCCAAATCTTGCGACTCCTGGCACAC	acctgtctgtaacctgttttgtgCTTCAGCTTCCCGATATCCGACGGTAGTGTNNNNNNNNNggcattgaggtgaggga	ENSG00000020633	RUNX3	ENSG00000020633.7	ENSG00000020633
ATGGGCTCTTACCAAGTT	GGGAGAGGGGGGGATTGATTAG	TAAACACAAAATTTATCATAACAAAAATACTACTAATATAACTACTGTTTCCATGTCCCATGATCCCCTCTCTTCCTCCCCACCCTGAAAAAAATGAGTTCCTATTTTTTCT	gggagagggggggattgattagCTTCAGCTTCCCGATATCCGACGGTAGTGTNNNNNNNNNatgggctcttaccaagtt	ENSG00000164924	YWHAZ	ENSG00000164924.1	ENSG00000164924
TTCTGGGAGAGGGGGGG	GTAAGTTTTGTGCTTCCAAATCA	ATTGATTAGAAAAAAATGTAGTGTGTTCCATTTAAAATTTTGGCATATGGCATTTTCTAACTTAGGAAGCCACAATGTTCTTGGCCCATCATGACATTGGGTAGCATTAACT	gtaagttttgtgcttccaaatcaCTTCAGCTTCCCGATATCCGACGGTAGTGTNNNNNNNNNttctgggagaggggggg	ENSG00000164924	YWHAZ	ENSG00000164924.2	ENSG00000164924
