# Supplementary material for: Quantification of differential gene expression by multiplexed targeted resequencing of cDNA
Source: Nat Commun. 2017 May 5;8:15190. doi: 10.1038/ncomms15190 (PMC5424154; doi:10.1038/ncomms15190)
Supplement: Supplementary Software — ZIP file with software used to design cDNA-smMIPs and analyse the data [file ncomms15190-s6.zip › example/files/pbmc_study_design.txt]

condition	experiment	forward_fastq	reverse_fastq
Candida	Candida.1	PBMC_CAN_50_1_R1_28-08-2015.fastq.gz	PBMC_CAN_50_1_R2_28-08-2015.fastq.gz
Candida	Candida.2	PBMC_CAN_50_2_R1_28-08-2015.fastq.gz	PBMC_CAN_50_2_R2_28-08-2015.fastq.gz
RPMI	RPMI.1	PBMC_RPMI_50_1_R1_28-08-2015.fastq.gz	PBMC_RPMI_50_1_R2_28-08-2015.fastq.gz
RPMI	RPMI.2	PBMC_RPMI_50_2_R1_28-08-2015.fastq.gz	PBMC_RPMI_50_2_R2_28-08-2015.fastq.gz
